# Supplementary material for: Dihydrothiazolo ring-fused 2-pyridone antimicrobial compounds treat Streptococcus pyogenes skin and soft tissue infection
Source: Sci Adv. 2024 Aug 2;10(31):eadn7979. doi: 10.1126/sciadv.adn7979 (PMC11296344; doi:10.1126/sciadv.adn7979)
Supplement: Supplementary file 2 — Data S1 [file sciadv.adn7979_data_s1.zip]

Archive with 1 entries (1 files):
- adn7979_data_s1.xlsx
