# Supplementary material for: Dihydrothiazolo ring-fused 2-pyridone antimicrobial compounds treat Streptococcus pyogenes skin and soft tissue infection
Source: Sci Adv. 2024 Aug 2;10(31):eadn7979. doi: 10.1126/sciadv.adn7979 (PMC11296344; doi:10.1126/sciadv.adn7979)
Supplement: Supplementary file 2 — Data S1 [file sciadv.adn7979_data_s1.zip › adn7979_data_s1.xlsx]

## Sheet: RNAseq
Feature_ID	gene_name	locus_tag	gene_biotype	chromosome	start	end	strand	product	inference	logFC	CI.L	CI.R	AveExpr	t	P.Value	adj.P.Val	B	linearFC	sample.20_7_3	sample.20_7_2	sample.20_7_1	sample.20_d_3	sample.20_d_2	sample.20_d_1	sample.0.4_7_3	sample.0.4_7_2	sample.0.4_7_1	sample.0.4_d_3	sample.0.4_d_2	sample.0.4_d_1
GPBJDOFB_00199	opuAA	GPBJDOFB_00199	protein_coding	CP006366.1	173257	174453	+	Glycine betaine transport ATP-binding protein OpuAA	ab initio prediction:Prodigal:2.6,similar to AA sequence:UniProtKB:P46920	2.38915	2.21969	2.55861	7.93977	30.5415	3.07594e-13	2.71298e-10	20.8655	5.23848	7.5437	7.46347	7.64541	7.40096	7.31973	7.5146	9.62007	9.66268	9.57971	7.11752	7.28756	7.12181
GPBJDOFB_00200	gbuB	GPBJDOFB_00200	protein_coding	CP006366.1	174469	176196	+	Glycine betaine/carnitine transport permease protein GbuB	ab initio prediction:Prodigal:2.6,similar to AA sequence:UniProtKB:Q9RR45	2.33271	2.16937	2.49606	9.28656	30.937	2.61885e-13	2.71298e-10	21.0109	5.03751	9.28422	8.99759	9.16321	8.52781	8.56811	8.49183	11.0163	10.8273	10.8972	8.51214	8.60181	8.55125
GPBJDOFB_00049	cwlO	GPBJDOFB_00049	protein_coding	CP006366.1	31195	32391	+	Peptidoglycan DL-endopeptidase CwlO	ab initio prediction:Prodigal:2.6,similar to AA sequence:UniProtKB:P40767	1.93599	1.76299	2.10899	7.71281	24.2422	5.46831e-12	2.68254e-09	18.0533	3.8264	7.41113	7.01219	7.24042	6.80696	6.96032	6.95449	9.29254	9.34806	9.3741	7.40371	7.4274	7.32237
GPBJDOFB_00078	rplD	GPBJDOFB_00078	protein_coding	CP006366.1	65597	66220	+	50S ribosomal protein L4	ab initio prediction:Prodigal:2.6,similar to AA sequence:UniProtKB:P42921	1.80881	1.64578	1.97184	6.24201	24.035	6.08285e-12	2.68254e-09	17.9024	3.50354	6.10054	6.07635	6.11625	5.69694	5.70922	5.54945	7.49428	7.47166	7.51617	5.68843	5.65799	5.8269
GPBJDOFB_00093	rplR	GPBJDOFB_00093	protein_coding	CP006366.1	72666	73022	+	50S ribosomal protein L18	ab initio prediction:Prodigal:2.6,similar to AA sequence:UniProtKB:P46899	2.07074	1.87495	2.26653	5.98781	22.9116	1.10096e-11	3.88417e-09	17.3111	4.20102	5.91552	5.63193	5.70252	5.13506	5.19153	5.18273	7.61183	7.42864	7.59621	5.47771	5.46728	5.51274
GPBJDOFB_00080	rplB	GPBJDOFB_00080	protein_coding	CP006366.1	66534	67367	+	50S ribosomal protein L2	ab initio prediction:Prodigal:2.6,similar to AA sequence:UniProtKB:P42919	1.75871	1.58855	1.92888	6.44828	22.3894	1.46446e-11	4.21083e-09	17.0683	3.38396	6.06835	6.08112	6.28806	5.91789	5.75676	5.79343	7.73834	7.76803	7.83129	5.94185	6.02616	6.16813
GPBJDOFB_00083	rpsC	GPBJDOFB_00083	protein_coding	CP006366.1	68157	68810	+	30S ribosomal protein S3	ab initio prediction:Prodigal:2.6,similar to AA sequence:UniProtKB:P21465	1.96914	1.77448	2.1638	6.38896	21.9138	1.90968e-11	4.21083e-09	16.8042	3.91534	6.20113	5.96455	5.98823	5.81351	5.65505	5.51026	7.97497	7.8189	7.90111	6.07169	5.8873	5.88087
GPBJDOFB_00092	rplF	GPBJDOFB_00092	protein_coding	CP006366.1	72025	72561	+	50S ribosomal protein L6	ab initio prediction:Prodigal:2.6,similar to AA sequence:UniProtKB:Q2FW21	1.95573	1.7631	2.14836	6.11223	21.9937	1.82568e-11	4.21083e-09	16.8349	3.87913	5.78834	5.90388	5.84773	5.34072	5.36721	5.31371	7.64799	7.66324	7.47442	5.57774	5.59853	5.82322
GPBJDOFB_00274	oppF	GPBJDOFB_00274	protein_coding	CP006366.1	257828	258751	+	Oligopeptide transport ATP-binding protein OppF	ab initio prediction:Prodigal:2.6,similar to AA sequence:UniProtKB:P24137	1.75841	1.58173	1.93509	7.02739	21.5601	2.33469e-11	4.57599e-09	16.6068	3.38325	7.06761	7.07694	6.98609	6.55569	6.70316	6.71911	8.13498	7.97728	8.03805	6.3874	6.21485	6.4676
GPBJDOFB_00091	rpsH	GPBJDOFB_00091	protein_coding	CP006366.1	71424	71822	+	30S ribosomal protein S8	ab initio prediction:Prodigal:2.6,similar to AA sequence:UniProtKB:Q2FW20	2.12303	1.90583	2.34022	6.08726	21.1751	2.91613e-11	5.14405e-09	16.3703	4.35607	5.84472	5.76246	6.01084	5.40158	5.57774	5.29076	7.67258	7.55595	7.6249	5.25984	5.56992	5.4758
GPBJDOFB_01807	isaA	GPBJDOFB_01807	protein_coding	CP006366.1	1790312	1790926	-	putative transglycosylase IsaA	ab initio prediction:Prodigal:2.6,similar to AA sequence:UniProtKB:P65645	2.24646	2.00965	2.48326	5.95518	20.5506	4.21759e-11	6.76349e-09	15.9944	4.74517	5.72967	5.93585	5.60186	5.14696	5.51277	5.20131	7.53132	7.53485	7.44053	5.2826	5.22143	5.32302
GPBJDOFB_00089	rplE	GPBJDOFB_00089	protein_coding	CP006366.1	70530	71072	+	50S ribosomal protein L5	ab initio prediction:Prodigal:2.6,similar to AA sequence:UniProtKB:P08895	2.0638	1.83808	2.28952	6.52907	19.8068	6.63787e-11	9.75767e-09	15.5637	4.18086	6.26708	6.0835	6.11364	5.87918	5.8073	5.93334	8.33058	7.99142	7.98441	6.03529	6.03515	5.88791
GPBJDOFB_00096	rplO	GPBJDOFB_00096	protein_coding	CP006366.1	73947	74387	+	50S ribosomal protein L15	ab initio prediction:Prodigal:2.6,similar to AA sequence:UniProtKB:P0A0F8	1.9946	1.76897	2.22022	6.1634	19.1509	1.00371e-10	1.35319e-08	15.1546	3.98506	6.26708	6.01031	6.30187	5.63069	5.43891	5.48015	7.59238	7.34737	7.48522	5.42753	5.4849	5.49439
GPBJDOFB_00567	rplS	GPBJDOFB_00567	protein_coding	CP006366.1	551390	551737	+	50S ribosomal protein L19	ab initio prediction:Prodigal:2.6,similar to AA sequence:UniProtKB:O31742	2.06454	1.82971	2.29937	7.0989	19.0455	1.07396e-10	1.35319e-08	15.0574	4.183	6.8124	6.45293	6.81197	6.40033	6.42574	6.30084	8.7184	8.54711	8.71082	6.92657	6.48818	6.59146
GPBJDOFB_00097	secY	GPBJDOFB_00097	protein_coding	CP006366.1	74404	75708	+	Protein translocase subunit SecY	ab initio prediction:Prodigal:2.6,protein motif:HAMAP:MF_01465	1.98587	1.74781	2.22394	8.30522	18.0709	2.04282e-10	2.40236e-08	14.371	3.96102	8.25641	7.8303	8.00838	7.65745	7.83248	7.73566	9.80201	9.52868	9.71947	7.95829	7.59498	7.73854
GPBJDOFB_00095	rpmD	GPBJDOFB_00095	protein_coding	CP006366.1	73550	73732	+	50S ribosomal protein L30	ab initio prediction:Prodigal:2.6,similar to AA sequence:UniProtKB:P0A0G2	2.5306	2.22147	2.83974	4.83314	17.7335	2.57136e-10	2.83493e-08	14.0946	5.77813	5.06093	4.45016	4.38319	4.02008	4.13868	4.00734	6.5627	6.53437	6.51186	4.23379	3.88232	4.2123
GPBJDOFB_00593	atpD	GPBJDOFB_00593	protein_coding	CP006366.1	580707	582113	+	ATP synthase subunit beta	ab initio prediction:Prodigal:2.6,similar to AA sequence:UniProtKB:Q8DP44	1.4838	1.30116	1.66645	6.85393	17.5991	2.82153e-10	2.92775e-08	14.0878	2.79685	6.97119	7.22984	7.1706	6.24016	6.17937	6.32363	7.7467	7.74984	7.73425	6.11673	6.24618	6.53871
GPBJDOFB_00655	carB	GPBJDOFB_00655	protein_coding	CP006366.1	646218	649394	+	Carbamoyl-phosphate synthase large chain	ab initio prediction:Prodigal:2.6,similar to AA sequence:UniProtKB:O32771	1.26511	1.10642	1.42379	7.92062	17.2707	3.54963e-10	3.47864e-08	13.7994	2.40345	8.08709	8.00875	8.14112	7.78571	7.87726	7.79496	8.54176	8.44595	8.4786	7.28048	7.14937	7.45638
GPBJDOFB_00633	rplT	GPBJDOFB_00633	protein_coding	CP006366.1	624062	624421	+	50S ribosomal protein L20	ab initio prediction:Prodigal:2.6,similar to AA sequence:UniProtKB:P55873	1.22741	1.06607	1.38875	7.40961	16.4803	6.27349e-10	5.82444e-08	13.1994	2.34146	6.68695	6.40424	6.53811	6.91354	6.92538	6.85241	8.75938	8.64344	8.81134	7.46097	7.57146	7.34814
GPBJDOFB_00082	rplV	GPBJDOFB_00082	protein_coding	CP006366.1	67800	68144	+	50S ribosomal protein L22	ab initio prediction:Prodigal:2.6,similar to AA sequence:UniProtKB:P61182	1.85112	1.60394	2.0983	5.4145	16.2235	7.58919e-10	6.69366e-08	13.1436	3.6078	5.20248	4.86428	5.10447	4.52752	4.55909	4.74149	7.04632	6.95399	6.93765	4.77326	5.25263	5.01081
GPBJDOFB_01093	ptsI	GPBJDOFB_01093	protein_coding	CP006366.1	1080371	1082104	-	Phosphoenolpyruvate-protein phosphotransferase	ab initio prediction:Prodigal:2.6,similar to AA sequence:UniProtKB:Q9WXK9	1.23264	1.06707	1.39821	8.82974	16.1278	8.15341e-10	6.84886e-08	12.9376	2.34997	8.53489	8.2139	8.40762	8.49792	8.55406	8.56895	9.89814	9.77694	9.81611	8.65147	8.60886	8.42796
GPBJDOFB_00077	rplC	GPBJDOFB_00077	protein_coding	CP006366.1	64947	65573	+	50S ribosomal protein L3	ab initio prediction:Prodigal:2.6,similar to AA sequence:UniProtKB:P42920	1.62418	1.4037	1.84466	5.8339	15.9581	9.26687e-10	7.43034e-08	12.9283	3.08267	5.47671	5.39947	5.39398	5.4262	5.55641	5.27915	7.11395	7.16467	7.08687	5.37023	5.61062	5.12852
GPBJDOFB_00939	pcrA	GPBJDOFB_00939	protein_coding	CP006366.1	942488	944806	-	ATP-dependent DNA helicase PcrA	ab initio prediction:Prodigal:2.6,similar to AA sequence:UniProtKB:P64319	1.04225	0.897638	1.18685	7.88237	15.6133	1.20677e-09	9.25536e-08	12.5227	2.05943	7.99357	7.89679	8.00487	7.80743	7.82692	7.86168	8.50883	8.30806	8.3535	7.27198	7.34537	7.40941
GPBJDOFB_00081	rpsS	GPBJDOFB_00081	protein_coding	CP006366.1	67506	67784	+	30S ribosomal protein S19	ab initio prediction:Prodigal:2.6,similar to AA sequence:UniProtKB:Q2FW10	2.10222	1.80747	2.39697	5.07301	15.4504	1.36959e-09	9.70639e-08	12.554	4.29369	4.77933	4.91328	5.10972	4.33292	4.36415	4.04896	6.5415	6.63513	6.6904	4.08632	4.63252	4.74195
GPBJDOFB_00130	rpoC	GPBJDOFB_00130	protein_coding	CP006366.1	99010	102651	+	DNA-directed RNA polymerase subunit beta'	ab initio prediction:Prodigal:2.6,similar to AA sequence:UniProtKB:P37871	1.48854	1.27975	1.69732	8.55386	15.4448	1.37562e-09	9.70639e-08	12.3856	2.80605	8.70681	8.80185	8.74886	8.03577	8.10004	7.85681	9.47944	9.44582	9.55034	7.72057	8.08836	8.11169
GPBJDOFB_01033	malQ	GPBJDOFB_01033	protein_coding	CP006366.1	1014518	1016011	-	4-alpha-glucanotransferase	ab initio prediction:Prodigal:2.6,similar to AA sequence:UniProtKB:Q59266	-0.924623	-1.05757	-0.791679	7.11916	-15.0665	1.85467e-09	1.25832e-07	12.1099	-1.89819	6.34244	6.38892	6.33808	7.94668	7.96083	7.86168	6.63053	6.68473	6.61912	7.55513	7.58276	7.51899
GPBJDOFB_00273	oppD_1	GPBJDOFB_00273	protein_coding	CP006366.1	256765	257835	+	Oligopeptide transport ATP-binding protein OppD	ab initio prediction:Prodigal:2.6,similar to AA sequence:UniProtKB:P24136	1.34047	1.14475	1.5362	6.49004	14.8365	2.23167e-09	1.40595e-07	11.9882	2.53234	6.50868	6.63274	6.82319	6.04414	6.02485	5.80562	7.3783	7.25657	7.37555	5.95961	5.99267	6.07858
GPBJDOFB_00437	NA	GPBJDOFB_00437	protein_coding	CP006366.1	412473	413192	+	hypothetical protein	ab initio prediction:Prodigal:2.6	1.31424	1.12247	1.506	6.56886	14.8464	2.21389e-09	1.40595e-07	11.9734	2.48671	6.72499	6.31993	6.36246	6.07249	6.10418	6.16549	7.51618	7.5154	7.57524	6.07169	6.3044	6.0939
GPBJDOFB_00735	recJ	GPBJDOFB_00735	protein_coding	CP006366.1	731465	733675	+	Single-stranded-DNA-specific exonuclease RecJ	ab initio prediction:Prodigal:2.6,similar to AA sequence:UniProtKB:P21893	1.15623	0.985604	1.32687	6.88615	14.6793	2.53615e-09	1.54268e-07	11.8199	2.22875	7.16906	7.1762	7.21387	6.36256	6.48622	6.34606	7.55372	7.43279	7.57799	6.4616	6.29943	6.5543
GPBJDOFB_01588	menH	GPBJDOFB_01588	protein_coding	CP006366.1	1548893	1549819	-	2-succinyl-6-hydroxy-2,4-cyclohexadiene-1-carboxylate synthase	ab initio prediction:Prodigal:2.6,protein motif:HAMAP:MF_01660	1.15943	0.982015	1.33685	6.3218	14.1567	3.9157e-09	2.22816e-07	11.4289	2.2337	6.42565	6.37538	6.42482	5.86844	6.02873	5.94073	7.11251	6.9755	6.98959	5.81875	5.82294	6.07858
GPBJDOFB_01655	rasP	GPBJDOFB_01655	protein_coding	CP006366.1	1618583	1619842	-	Regulator of sigma-W protease RasP	ab initio prediction:Prodigal:2.6,similar to AA sequence:UniProtKB:O31754	1.06811	0.90497	1.23125	6.91114	14.1831	3.82943e-09	2.22816e-07	11.3779	2.09669	7.00405	6.99964	7.07996	6.58441	6.46348	6.35715	7.60367	7.60829	7.56417	6.44403	6.50339	6.72139
GPBJDOFB_00367	nrdE	GPBJDOFB_00367	protein_coding	CP006366.1	350231	352411	+	Ribonucleoside-diphosphate reductase 2 subunit alpha	ab initio prediction:Prodigal:2.6,similar to AA sequence:UniProtKB:P39452	1.24082	1.04661	1.43503	8.01548	13.8404	5.12901e-09	2.82737e-07	11.0042	2.36333	7.97869	7.96358	8.24788	7.54617	7.34483	7.52937	8.97833	8.84854	8.84373	7.46222	7.67488	7.76749
GPBJDOFB_00253	rpsG	GPBJDOFB_00253	protein_coding	CP006366.1	231685	232155	+	30S ribosomal protein S7	ab initio prediction:Prodigal:2.6,similar to AA sequence:UniProtKB:P48940	1.01179	0.852961	1.17062	7.84975	13.7999	5.31109e-09	2.83902e-07	10.966	2.01641	6.93269	6.75427	6.81358	7.20146	7.32447	7.25786	9.24808	9.15794	9.17422	8.1791	8.23288	7.92049
GPBJDOFB_00308	der_2	GPBJDOFB_00308	protein_coding	CP006366.1	290895	292205	+	GTPase Der	ab initio prediction:Prodigal:2.6,similar to AA sequence:UniProtKB:P50743	0.975724	0.821745	1.1297	7.28664	13.7272	5.65634e-09	2.93464e-07	10.9275	1.96663	7.25997	7.18952	7.47904	6.83481	6.78569	6.78216	8.04444	7.94638	8.04071	7.04946	7.04187	6.98557
GPBJDOFB_00088	rplX	GPBJDOFB_00088	protein_coding	CP006366.1	70201	70506	+	50S ribosomal protein L24	ab initio prediction:Prodigal:2.6,similar to AA sequence:UniProtKB:P04455	1.72368	1.44988	1.99748	5.06382	13.6378	6.11425e-09	2.99598e-07	11.0738	3.30278	5.04898	5.05102	5.22056	4.5092	4.30141	4.33349	6.39317	6.21316	6.26771	4.16194	4.67919	4.58605
GPBJDOFB_00713	yecS_2	GPBJDOFB_00713	protein_coding	CP006366.1	710430	711080	+	L-cystine transport system permease protein YecS	ab initio prediction:Prodigal:2.6,similar to AA sequence:UniProtKB:P0AFT2	0.977067	0.822131	1.132	6.572	13.6612	5.99057e-09	2.99598e-07	10.9527	1.96846	6.45763	6.40424	6.50664	6.53093	6.41984	6.51892	7.21516	7.09431	7.19484	6.13248	6.2122	6.17678
GPBJDOFB_00738	pdg	GPBJDOFB_00738	protein_coding	CP006366.1	735104	735760	+	Ultraviolet N-glycosylase/AP lyase	ab initio prediction:Prodigal:2.6,similar to AA sequence:UniProtKB:P46303	1.18429	0.9957	1.37288	6.22736	13.6037	6.29938e-09	3.00327e-07	10.926	2.27252	6.01099	5.88216	6.01364	5.9522	5.93264	5.84946	7.26516	7.13311	7.04503	5.88347	6.00494	5.7555
GPBJDOFB_01335	cycA	GPBJDOFB_01335	protein_coding	CP006366.1	1313023	1314402	-	D-serine/D-alanine/glycine transporter	ab initio prediction:Prodigal:2.6,similar to AA sequence:UniProtKB:P0AAE0	1.00944	0.846654	1.17222	6.83417	13.4334	7.31747e-09	3.39685e-07	10.7049	2.01313	6.84213	7.01094	7.1234	6.22901	6.405	6.37362	7.55901	7.50064	7.51521	6.52741	6.53334	6.39031
GPBJDOFB_00531	NA	GPBJDOFB_00531	protein_coding	CP006366.1	511437	514118	+	Calcium-transporting ATPase 1	ab initio prediction:Prodigal:2.6,similar to AA sequence:UniProtKB:Q73E41	1.02088	0.855127	1.18662	8.83346	13.3426	7.93161e-09	3.58753e-07	10.5569	2.02915	8.68671	8.35902	8.60674	8.54308	8.63388	8.55698	9.71023	9.54939	9.59066	8.63	8.5825	8.55236
GPBJDOFB_00220	NA	GPBJDOFB_00220	protein_coding	CP006366.1	197429	199213	+	putative ABC transporter ATP-binding protein	ab initio prediction:Prodigal:2.6,similar to AA sequence:UniProtKB:Q9WYC4	1.00511	0.841145	1.16907	8.63546	13.2797	8.38883e-09	3.69947e-07	10.4938	2.00709	8.41783	8.2735	8.41081	8.16499	8.17719	8.35266	9.59663	9.41886	9.42469	8.47864	8.46312	8.44657
GPBJDOFB_01036	malF	GPBJDOFB_01036	protein_coding	CP006366.1	1018910	1020271	+	Maltose transport system permease protein MalF	ab initio prediction:Prodigal:2.6,similar to AA sequence:UniProtKB:P02916	-0.734581	-0.855037	-0.614126	8.01429	-13.2109	8.92285e-09	3.839e-07	10.4101	-1.66392	6.61988	6.62132	6.61391	8.94646	8.956	8.98764	7.88694	7.82918	7.89597	8.68497	8.59473	8.53451
GPBJDOFB_01802	mnmG	GPBJDOFB_01802	protein_coding	CP006366.1	1783810	1785708	-	tRNA uridine 5-carboxymethylaminomethyl modification enzyme MnmG	ab initio prediction:Prodigal:2.6,similar to AA sequence:UniProtKB:P64230	1.17564	0.98202	1.36926	7.10158	13.1536	9.39428e-09	3.9456e-07	10.4588	2.25893	7.62038	7.45339	7.56271	6.89249	6.78798	6.86605	7.53989	7.56827	7.50464	6.54869	6.23841	6.63608
GPBJDOFB_00094	rpsE	GPBJDOFB_00094	protein_coding	CP006366.1	73041	73535	+	30S ribosomal protein S5	ab initio prediction:Prodigal:2.6,similar to AA sequence:UniProtKB:P02357	1.80998	1.50489	2.11507	5.55106	12.8519	1.23642e-08	5.07219e-07	10.3266	3.50637	5.47224	5.20764	5.69904	5.17047	4.77765	4.52262	6.90407	6.89801	6.8823	4.83617	5.16243	5.08012
GPBJDOFB_00654	carA	GPBJDOFB_00654	protein_coding	CP006366.1	644890	645972	+	Carbamoyl-phosphate synthase small chain	ab initio prediction:Prodigal:2.6,similar to AA sequence:UniProtKB:P99147	1.3743	1.14154	1.60705	6.9726	12.7907	1.30808e-08	5.24422e-07	10.1283	2.59242	7.41463	6.97933	7.1831	6.95643	6.78798	6.86605	7.52052	7.62745	7.61331	5.97017	6.23841	6.51388
GPBJDOFB_00637	aroC	GPBJDOFB_00637	protein_coding	CP006366.1	628970	630136	+	Chorismate synthase	ab initio prediction:Prodigal:2.6,similar to AA sequence:UniProtKB:P0A2Y6	1.03598	0.859473	1.21248	6.82276	12.7148	1.40329e-08	5.50088e-07	10.034	2.0505	6.97593	6.84826	7.10775	6.39785	6.30621	6.39261	7.50855	7.51246	7.41612	6.33118	6.42341	6.65273
GPBJDOFB_00087	rplN	GPBJDOFB_00087	protein_coding	CP006366.1	69754	70122	+	50S ribosomal protein L14	ab initio prediction:Prodigal:2.6,similar to AA sequence:UniProtKB:P0A473	1.77073	1.46127	2.08019	5.394	12.3957	1.89327e-08	7.10579e-07	9.9044	3.41226	5.2239	5.06555	5.52933	4.76993	4.26242	4.64528	6.799	6.87072	6.59576	5.07659	4.93134	4.95822
GPBJDOFB_01568	nupX	GPBJDOFB_01568	protein_coding	CP006366.1	1530448	1531650	-	Putative nucleoside permease NupX	ab initio prediction:Prodigal:2.6,similar to AA sequence:UniProtKB:P33021	-0.800209	-0.940016	-0.660402	8.12179	-12.3992	1.88704e-08	7.10579e-07	9.62622	-1.74135	6.74549	6.85664	6.79253	8.64151	8.74472	8.78653	8.15326	8.04192	8.08461	8.95187	8.8937	8.76868
GPBJDOFB_00652	pyrP	GPBJDOFB_00652	protein_coding	CP006366.1	642591	643850	+	Uracil permease	ab initio prediction:Prodigal:2.6,similar to AA sequence:UniProtKB:P39766	1.07273	0.883928	1.26153	6.74185	12.3086	2.05693e-08	7.5592e-07	9.70036	2.1034	6.74919	6.52476	6.5803	7.4462	7.29257	7.26229	7.03423	6.98401	7.05823	5.89829	5.93615	6.13593
GPBJDOFB_00252	rpsL	GPBJDOFB_00252	protein_coding	CP006366.1	231251	231664	+	30S ribosomal protein S12	ab initio prediction:Prodigal:2.6,similar to AA sequence:UniProtKB:P21472	1.23094	1.01315	1.44873	8.32385	12.244	2.18801e-08	7.82585e-07	9.4979	2.3472	7.04071	6.92991	7.33305	7.63967	7.74678	7.94119	9.95897	9.76978	9.80284	8.58263	8.63227	8.50846
GPBJDOFB_00947	glmS	GPBJDOFB_00947	protein_coding	CP006366.1	952296	954110	-	Glutamine--fructose-6-phosphate aminotransferase [isomerizing]	ab initio prediction:Prodigal:2.6,similar to AA sequence:UniProtKB:P0CI73	0.927057	0.762566	1.09155	8.609	12.2091	2.26257e-08	7.82585e-07	9.44765	1.90139	8.24336	7.88114	8.10217	8.59991	8.68884	8.59962	9.29919	9.27418	9.38069	8.45001	8.3755	8.41339
GPBJDOFB_01047	artM_2	GPBJDOFB_01047	protein_coding	CP006366.1	1032870	1033610	+	Arginine transport ATP-binding protein ArtM	ab initio prediction:Prodigal:2.6,similar to AA sequence:UniProtKB:P54537	1.12543	0.925917	1.32493	7.07832	12.2201	2.23885e-08	7.82585e-07	9.50625	2.18166	6.95847	6.90724	6.96743	6.55122	6.89171	6.65317	8.0527	7.80455	7.90404	6.70854	6.82727	6.71348
GPBJDOFB_00584	queT	GPBJDOFB_00584	protein_coding	CP006366.1	572037	572537	+	Queuosine precursor transporter QueT	ab initio prediction:Prodigal:2.6,similar to AA sequence:UniProtKB:A2RM05	1.16053	0.953027	1.36803	6.08908	12.1159	2.47538e-08	8.39725e-07	9.54136	2.23539	6.17389	6.08112	6.04957	5.5115	5.86484	5.72661	6.90573	6.89199	6.86286	5.52144	5.79496	5.68443
GPBJDOFB_00076	rpsJ	GPBJDOFB_00076	protein_coding	CP006366.1	64391	64699	+	30S ribosomal protein S10	ab initio prediction:Prodigal:2.6,similar to AA sequence:UniProtKB:P21471	1.41823	1.16241	1.67405	4.96205	12.0097	2.74418e-08	9.13347e-07	9.56934	2.67257	4.35341	4.30266	4.69381	4.65797	4.93471	4.90906	6.02585	5.92258	6.02835	4.5286	4.58429	4.60328
GPBJDOFB_00272	oppC	GPBJDOFB_00272	protein_coding	CP006366.1	255830	256756	+	Oligopeptide transport system permease protein OppC	ab initio prediction:Prodigal:2.6,similar to AA sequence:UniProtKB:P24139	1.26222	1.03388	1.49057	6.21992	11.9746	2.83999e-08	9.2773e-07	9.40837	2.39865	6.47782	6.48389	6.56701	5.72102	5.75676	5.692	6.90573	7.04768	6.78239	5.6275	5.56164	6.01564
GPBJDOFB_00675	NA	GPBJDOFB_00675	protein_coding	CP006366.1	670821	671528	+	Autolysin	ab initio prediction:Prodigal:2.6,similar to AA sequence:UniProtKB:P37710	0.921446	0.750745	1.09215	7.46781	11.6937	3.74732e-08	1.18041e-06	8.91591	1.89401	6.80531	6.39851	6.51655	7.51438	7.60072	7.42392	8.3774	8.36242	8.38108	7.33867	7.50501	7.38969
GPBJDOFB_01432	gatB	GPBJDOFB_01432	protein_coding	CP006366.1	1403395	1404834	-	Aspartyl/glutamyl-tRNA(Asn/Gln) amidotransferase subunit B	ab initio prediction:Prodigal:2.6,similar to AA sequence:UniProtKB:Q97SE7	0.919257	0.74902	1.08949	7.22856	11.6977	3.73239e-08	1.18041e-06	8.95804	1.89114	7.25088	7.15485	7.46478	6.8765	6.79938	6.75936	7.93488	7.79893	7.82512	6.91751	6.90131	7.05921
GPBJDOFB_00090	rpsZ	GPBJDOFB_00090	protein_coding	CP006366.1	71103	71273	+	30S ribosomal protein S14 type Z	ab initio prediction:Prodigal:2.6,similar to AA sequence:UniProtKB:Q2FW19	1.96619	1.59983	2.33255	4.29553	11.6261	4.00911e-08	1.24072e-06	9.217	3.90734	3.70133	4.20982	4.19857	3.5138	3.76375	3.69419	5.84386	5.92553	5.62889	3.46533	3.95997	3.6413
GPBJDOFB_00397	NA	GPBJDOFB_00397	protein_coding	CP006366.1	376693	377862	+	hypothetical protein	ab initio prediction:Prodigal:2.6	1.23249	1.00128	1.4637	8.33887	11.5477	4.33762e-08	1.31923e-06	8.76677	2.34973	7.73481	7.54606	7.65531	7.78476	7.93833	8.24635	9.54243	9.48435	9.46615	8.23196	8.29663	8.13926
GPBJDOFB_01569	udp	GPBJDOFB_01569	protein_coding	CP006366.1	1531671	1532450	-	Uridine phosphorylase	ab initio prediction:Prodigal:2.6,similar to AA sequence:UniProtKB:P12758	-0.887958	-1.05611	-0.719802	8.86155	-11.4392	4.8408e-08	1.44732e-06	8.68368	-1.85055	6.16837	5.86012	5.96815	10.182	10.1093	10.0433	9.36553	9.14218	9.192	10.1685	10.1079	10.0311
GPBJDOFB_00267	sufB_2	GPBJDOFB_00267	protein_coding	CP006366.1	247811	249229	+	FeS cluster assembly protein SufB	ab initio prediction:Prodigal:2.6,similar to AA sequence:UniProtKB:P77522	1.14443	0.923866	1.36499	6.95088	11.2403	5.93361e-08	1.74448e-06	8.51134	2.21058	7.24565	6.99079	7.2547	6.33423	6.6259	6.45843	7.83386	7.61927	7.59349	6.35822	6.57301	6.52296
GPBJDOFB_00129	rpoB	GPBJDOFB_00129	protein_coding	CP006366.1	95353	98919	+	DNA-directed RNA polymerase subunit beta	ab initio prediction:Prodigal:2.6,similar to AA sequence:UniProtKB:P37870	1.02647	0.827809	1.22513	8.12087	11.1932	6.22908e-08	1.77227e-06	8.37542	2.03703	8.47476	8.455	8.57911	7.72945	7.65191	7.5752	8.62877	8.6245	8.75933	7.37222	7.69867	7.90147
GPBJDOFB_00366	NA	GPBJDOFB_00366	protein_coding	CP006366.1	349776	350264	+	Putative NrdI-like protein	ab initio prediction:Prodigal:2.6,similar to AA sequence:UniProtKB:Q97T03	1.35734	1.09468	1.62	4.97737	11.1948	6.21872e-08	1.77227e-06	8.75903	2.56213	5.13627	5.18121	5.36795	4.33292	4.52655	4.51274	5.78012	5.74358	5.73466	4.27978	4.34477	4.78788
GPBJDOFB_01126	cshA	GPBJDOFB_01126	protein_coding	CP006366.1	1114995	1116614	-	ATP-dependent RNA helicase CshA	ab initio prediction:Prodigal:2.6,similar to AA sequence:UniProtKB:Q8Y8N0	0.821387	0.661851	0.980922	8.10742	11.1534	6.49108e-08	1.8175e-06	8.32707	1.7671	7.79417	7.77246	7.80107	7.66057	7.73734	7.75884	8.97675	8.73457	8.89909	8.18817	8.01748	7.94856
GPBJDOFB_00296	sstT	GPBJDOFB_00296	protein_coding	CP006366.1	279056	280270	+	Serine/threonine transporter SstT	ab initio prediction:Prodigal:2.6,similar to AA sequence:UniProtKB:P0AGE4	1.18999	0.957787	1.42219	6.86597	11.1019	6.84781e-08	1.88743e-06	8.37645	2.28151	7.15659	6.77061	6.87186	6.40282	6.36261	6.67991	7.48653	7.61288	7.62312	6.43135	6.32412	6.66918
GPBJDOFB_00436	smpB	GPBJDOFB_00436	protein_coding	CP006366.1	412000	412467	+	SsrA-binding protein	ab initio prediction:Prodigal:2.6,similar to AA sequence:UniProtKB:O32230	1.31967	1.05978	1.57955	6.71703	11.0002	7.61575e-08	2.0668e-06	8.25237	2.49609	6.52603	5.84336	6.47447	6.34718	6.4834	6.31797	7.83648	7.83311	7.7498	6.40566	6.55644	6.23043
GPBJDOFB_01363	glyS	GPBJDOFB_01363	protein_coding	CP006366.1	1340477	1342516	-	Glycine--tRNA ligase beta subunit	ab initio prediction:Prodigal:2.6,similar to AA sequence:UniProtKB:P00961	1.10723	0.885702	1.32875	7.36302	10.8276	9.13897e-08	2.4426e-06	8.01426	2.15431	7.332	7.49511	7.63453	7.13581	6.73911	6.99409	8.03688	8.02894	8.06904	6.77828	6.94652	7.16595
GPBJDOFB_01400	brpA	GPBJDOFB_01400	protein_coding	CP006366.1	1373834	1375108	-	Biofilm regulatory protein A	ab initio prediction:Prodigal:2.6,similar to AA sequence:UniProtKB:Q8DVR0	1.36907	1.09062	1.64751	7.20989	10.6515	1.10343e-07	2.90515e-06	7.84245	2.58303	7.5373	7.1412	7.36521	6.6444	6.69586	7.14245	8.07943	7.99283	8.02331	6.44151	6.71416	6.74098
GPBJDOFB_00079	rplW	GPBJDOFB_00079	protein_coding	CP006366.1	66220	66516	+	50S ribosomal protein L23	ab initio prediction:Prodigal:2.6,similar to AA sequence:UniProtKB:P42924	1.7827	1.41613	2.14927	4.28882	10.5351	1.25144e-07	3.24639e-06	8.0878	3.44069	3.92699	4.08231	4.00944	3.43835	4.09496	3.67659	5.79811	5.56968	5.47983	3.97891	3.7861	3.62453
GPBJDOFB_00682	ettA	GPBJDOFB_00682	protein_coding	CP006366.1	676976	678853	+	Energy-dependent translational throttle protein EttA	ab initio prediction:Prodigal:2.6,similar to AA sequence:UniProtKB:P0A9W3	0.764005	0.605928	0.922081	7.55336	10.47	1.34351e-07	3.4347e-06	7.58075	1.6982	7.57319	7.59694	7.84183	7.17411	7.17675	7.27111	8.00935	7.99072	8.08073	7.29595	7.23256	7.39712
GPBJDOFB_01654	proS	GPBJDOFB_01654	protein_coding	CP006366.1	1616529	1618385	-	Proline--tRNA ligase	ab initio prediction:Prodigal:2.6,similar to AA sequence:UniProtKB:Q831W7	1.07878	0.854134	1.30343	7.65551	10.4028	1.44612e-07	3.64422e-06	7.50571	2.11225	7.77072	7.80022	8.03206	7.3759	7.18373	6.92125	8.25445	8.31932	8.37053	7.23889	7.21683	7.38223
GPBJDOFB_00734	NA	GPBJDOFB_00734	protein_coding	CP006366.1	730704	731468	+	putative oxidoreductase	ab initio prediction:Prodigal:2.6,similar to AA sequence:UniProtKB:Q7A3L9	1.14348	0.903854	1.3831	5.84351	10.3375	1.55392e-07	3.81915e-06	7.66194	2.20913	5.71084	5.87393	5.79334	5.53433	5.20531	5.55428	6.59804	6.79692	6.67847	5.44277	5.64237	5.29148
GPBJDOFB_01747	tsf	GPBJDOFB_01747	protein_coding	CP006366.1	1727939	1728979	+	Elongation factor Ts	ab initio prediction:Prodigal:2.6,similar to AA sequence:UniProtKB:P0A3B7	0.848256	0.670448	1.02606	7.83868	10.3346	1.55884e-07	3.81915e-06	7.40269	1.80032	7.24696	7.04798	7.25352	7.63122	7.63928	7.57163	8.72829	8.73415	8.77821	7.88673	7.98147	7.56478
GPBJDOFB_00364	metG	GPBJDOFB_00364	protein_coding	CP006366.1	346267	348264	+	Methionine--tRNA ligase	ab initio prediction:Prodigal:2.6,similar to AA sequence:UniProtKB:P67579	0.948516	0.747966	1.14907	8.1498	10.2457	1.7202e-07	4.15677e-06	7.30071	1.92989	8.11958	7.99932	8.34949	7.80461	7.64687	7.57757	8.98776	8.82187	8.84602	7.77276	7.99306	7.87866
GPBJDOFB_00084	rplP	GPBJDOFB_00084	protein_coding	CP006366.1	68814	69227	+	50S ribosomal protein L16	ab initio prediction:Prodigal:2.6,similar to AA sequence:UniProtKB:P0A475	1.84755	1.45318	2.24192	5.03453	10.1488	1.91662e-07	4.53027e-06	7.61208	3.59888	5.13061	4.73698	4.78845	4.23599	4.50444	5.0727	6.16544	6.18881	6.18102	4.54752	4.19223	4.6702
GPBJDOFB_00711	nylA_1	GPBJDOFB_00711	protein_coding	CP006366.1	707966	709420	+	6-aminohexanoate-cyclic-dimer hydrolase	ab initio prediction:Prodigal:2.6,similar to AA sequence:UniProtKB:P13398	0.913268	0.718242	1.10829	6.84598	10.1444	1.92613e-07	4.53027e-06	7.2865	1.88331	6.95687	7.02463	6.93824	6.56902	6.47489	6.69964	7.46755	7.22818	7.45158	6.33118	6.50986	6.50015
GPBJDOFB_00314	greA	GPBJDOFB_00314	protein_coding	CP006366.1	300011	300493	+	Transcription elongation factor GreA	ab initio prediction:Prodigal:2.6,similar to AA sequence:UniProtKB:Q5XDQ7	0.933702	0.731608	1.1358	6.23638	10.0086	2.24446e-07	5.20951e-06	7.19691	1.91017	6.24106	6.12338	5.87572	5.81723	5.78455	5.91845	7.12539	6.85687	6.96315	6.00481	6.03515	6.09085
GPBJDOFB_00670	panE	GPBJDOFB_00670	protein_coding	CP006366.1	665234	666157	+	2-dehydropantoate 2-reductase	ab initio prediction:Prodigal:2.6,similar to AA sequence:UniProtKB:P0A9J4	0.759902	0.593889	0.925915	6.58899	9.91593	2.49369e-07	5.71282e-06	7.02247	1.69338	6.5389	6.49645	6.67712	6.13057	6.24085	6.11413	7.2245	7.17834	7.24536	6.28683	6.52485	6.41002
GPBJDOFB_00086	rpsQ	GPBJDOFB_00086	protein_coding	CP006366.1	69469	69729	+	30S ribosomal protein S17	ab initio prediction:Prodigal:2.6,similar to AA sequence:UniProtKB:P23828	1.57716	1.23193	1.92239	4.17824	9.8966	2.54933e-07	5.7654e-06	7.38481	2.98382	4.63494	4.29446	4.34811	3.33812	3.38245	3.38315	5.40613	5.40611	5.15545	3.38345	3.86896	3.53759
GPBJDOFB_01794	NA	GPBJDOFB_01794	protein_coding	CP006366.1	1773978	1775057	+	hypothetical protein	ab initio prediction:Prodigal:2.6	1.16858	0.91217	1.42499	6.08638	9.8728	2.61967e-07	5.8495e-06	7.12894	2.24791	6.33015	6.41562	6.57651	5.66833	5.72364	5.75622	6.46248	6.67599	6.75994	5.29944	5.46284	5.90538
GPBJDOFB_00163	cysB_1	GPBJDOFB_00163	protein_coding	CP006366.1	133466	134377	-	HTH-type transcriptional regulator CysB	ab initio prediction:Prodigal:2.6,similar to AA sequence:UniProtKB:P06614	-0.696007	-0.85069	-0.541324	6.57812	-9.74743	3.02616e-07	6.67268e-06	6.84602	-1.62001	5.97039	5.8207	5.69555	7.3126	7.34016	7.37431	6.29777	6.16903	6.22852	6.9605	6.92732	6.84058
GPBJDOFB_00681	cca	GPBJDOFB_00681	protein_coding	CP006366.1	675771	676979	+	CCA-adding enzyme	ab initio prediction:Prodigal:2.6,similar to AA sequence:UniProtKB:Q7SIB1	0.686408	0.532857	0.83996	6.90076	9.68382	3.25772e-07	7.01008e-06	6.71578	1.60927	6.79997	6.79115	6.90845	6.78047	6.82637	6.76562	7.34931	7.33744	7.32291	6.46409	6.68015	6.78316
GPBJDOFB_00789	mnmE	GPBJDOFB_00789	protein_coding	CP006366.1	792666	794042	-	tRNA modification GTPase MnmE	ab initio prediction:Prodigal:2.6,similar to AA sequence:UniProtKB:Q8YN91	0.800613	0.621316	0.979909	6.99135	9.67315	3.29839e-07	7.01008e-06	6.6951	1.74184	7.13415	7.04432	7.11299	6.67554	6.7509	6.66437	7.47316	7.333	7.59077	6.58806	6.6667	6.86221
GPBJDOFB_01706	NA	GPBJDOFB_01706	protein_coding	CP006366.1	1681968	1682138	-	hypothetical protein	ab initio prediction:Prodigal:2.6	-1.142	-1.39765	-0.886353	11.5871	-9.67697	3.28377e-07	7.01008e-06	6.81185	-2.20687	10.1808	9.55478	9.7754	11.6212	11.6158	11.6854	11.882	11.9335	11.8709	13.0257	13.0894	12.8104
GPBJDOFB_00591	atpA	GPBJDOFB_00591	protein_coding	CP006366.1	578146	579654	+	ATP synthase subunit alpha	ab initio prediction:Prodigal:2.6,similar to AA sequence:UniProtKB:Q7CRB1	0.875633	0.67884	1.07243	7.01345	9.63895	3.43244e-07	7.12333e-06	6.65255	1.83481	7.1552	7.07455	7.28052	6.71404	6.45486	6.74888	7.55795	7.44621	7.60434	6.69163	6.62757	6.80566
GPBJDOFB_01777	NA	GPBJDOFB_01777	protein_coding	CP006366.1	1759805	1760677	-	hypothetical protein	ab initio prediction:Prodigal:2.6	0.879027	0.681514	1.07654	6.09982	9.64107	3.42398e-07	7.12333e-06	6.85298	1.83913	6.33507	6.26645	6.36246	6.18929	6.01706	6.10758	6.32532	6.44467	6.45708	5.41213	5.54073	5.74001
GPBJDOFB_00710	pyrE	GPBJDOFB_00710	protein_coding	CP006366.1	707140	707769	+	Orotate phosphoribosyltransferase	ab initio prediction:Prodigal:2.6,similar to AA sequence:UniProtKB:Q9A076	1.13281	0.877323	1.38829	5.92015	9.60526	3.57019e-07	7.32305e-06	6.85883	2.19285	5.97039	6.15542	6.36026	5.88984	5.85176	5.84159	6.54363	6.3224	6.254	5.33255	5.14591	5.37409
GPBJDOFB_01081	murA1	GPBJDOFB_01081	protein_coding	CP006366.1	1064993	1066252	-	UDP-N-acetylglucosamine 1-carboxyvinyltransferase	ab initio prediction:Prodigal:2.6,similar to AA sequence:UniProtKB:A0A0H2ZNL3	0.869388	0.673016	1.06576	7.9155	9.59077	3.63125e-07	7.36267e-06	6.5109	1.82689	7.72452	7.21906	7.58642	7.77904	7.70134	7.69473	8.69123	8.57039	8.71874	7.77577	7.82078	7.70403
GPBJDOFB_00592	atpG	GPBJDOFB_00592	protein_coding	CP006366.1	579670	580545	+	ATP synthase gamma chain	ab initio prediction:Prodigal:2.6,similar to AA sequence:UniProtKB:Q7CRB2	1.23485	0.955227	1.51447	5.63781	9.56663	3.73546e-07	7.37534e-06	6.83573	2.35357	5.85848	5.78018	6.11364	5.21636	5.19844	5.33068	6.11466	6.47921	6.28353	4.92567	5.07205	5.28082
GPBJDOFB_00877	xerS	GPBJDOFB_00877	protein_coding	CP006366.1	879334	880404	-	Tyrosine recombinase XerS	ab initio prediction:Prodigal:2.6,similar to AA sequence:UniProtKB:Q7ZAK7	0.760051	0.587831	0.932272	8.40112	9.56039	3.76293e-07	7.37534e-06	6.47105	1.69355	8.17835	7.78421	7.88378	8.84421	8.9626	9.01764	8.76671	8.68929	8.7565	8.04822	7.96665	7.91533
GPBJDOFB_01691	emm5_2	GPBJDOFB_01691	protein_coding	CP006366.1	1665549	1667075	-	M protein, serotype 5	ab initio prediction:Prodigal:2.6,similar to AA sequence:UniProtKB:P02977	-0.986651	-1.20997	-0.76333	12.1156	-9.57089	3.71685e-07	7.37534e-06	6.69248	-1.98158	10.1395	9.76775	9.73863	13.0994	13.2446	13.1994	12.2429	12.2142	12.2509	13.2811	13.265	12.9436
GPBJDOFB_00162	atoE	GPBJDOFB_00162	protein_coding	CP006366.1	131990	133396	+	Putative short-chain fatty acid transporter	ab initio prediction:Prodigal:2.6,similar to AA sequence:UniProtKB:P76460	-0.698458	-0.858243	-0.538673	7.24889	-9.4694	4.18874e-07	8.03146e-06	6.41433	-1.62277	6.94725	6.96649	7.09326	7.72251	7.62013	7.71426	6.90573	6.79531	6.78398	7.35889	7.57353	7.50531
GPBJDOFB_01138	zosA	GPBJDOFB_01138	protein_coding	CP006366.1	1128014	1129876	-	Zinc-transporting ATPase	ab initio prediction:Prodigal:2.6,similar to AA sequence:UniProtKB:O31688	0.819843	0.632377	1.00731	9.99284	9.47383	4.16687e-07	8.03146e-06	6.42509	1.76521	9.7799	9.30202	9.42916	10.7773	10.8043	10.7181	10.2947	10.249	10.2381	9.54619	9.41438	9.36102
GPBJDOFB_00205	tgt	GPBJDOFB_00205	protein_coding	CP006366.1	181316	182458	+	Queuine tRNA-ribosyltransferase	ab initio prediction:Prodigal:2.6,similar to AA sequence:UniProtKB:P66905	0.58888	0.452927	0.724832	7.60133	9.38333	4.63923e-07	8.79957e-06	6.25268	1.50408	7.30462	7.206	7.46273	7.17119	7.17325	7.18973	8.24595	8.21828	8.24045	7.66859	7.6241	7.711
GPBJDOFB_00435	rnr	GPBJDOFB_00435	protein_coding	CP006366.1	409664	411997	+	Ribonuclease R	ab initio prediction:Prodigal:2.6,similar to AA sequence:UniProtKB:O32231	0.771682	0.593073	0.950292	9.05112	9.35949	4.77296e-07	8.95692e-06	6.25991	1.70726	8.40558	8.6252	8.48989	8.76004	8.76869	8.69446	9.93945	9.83203	9.83023	9.3038	9.04984	8.91425
GPBJDOFB_01795	esaA	GPBJDOFB_01795	protein_coding	CP006366.1	1775173	1777446	-	ESAT-6 secretion accessory factor EsaA	ab initio prediction:Prodigal:2.6,similar to AA sequence:UniProtKB:P0C049	0.908169	0.697081	1.11926	7.40273	9.32014	5.00279e-07	9.2894e-06	6.23137	1.87666	7.43198	7.59193	7.76744	7.38094	7.23666	7.3537	7.60367	7.8642	7.81893	6.79223	6.83244	7.15869
GPBJDOFB_01625	lacA_2	GPBJDOFB_01625	protein_coding	CP006366.1	1588460	1588888	-	Galactose-6-phosphate isomerase subunit LacA	ab initio prediction:Prodigal:2.6,similar to AA sequence:UniProtKB:P23494	-0.738575	-0.910812	-0.566338	7.79717	-9.28936	5.19077e-07	9.53805e-06	6.16269	-1.66853	5.74086	5.77135	5.65307	10.6719	10.7911	10.7542	6.95306	7.0009	7.10988	7.827	7.81991	7.47288
GPBJDOFB_01732	cspLA	GPBJDOFB_01732	protein_coding	CP006366.1	1709740	1709949	-	Cold shock-like protein CspLA	ab initio prediction:Prodigal:2.6,similar to AA sequence:UniProtKB:P0A355	-0.650707	-0.803673	-0.497741	7.69467	-9.21529	5.67489e-07	1.03201e-05	6.05416	-1.56994	4.11063	3.98379	3.9868	8.71279	8.79966	8.79928	8.63879	8.6832	8.75812	9.34257	9.41036	9.10999
GPBJDOFB_01113	nagB	GPBJDOFB_01113	protein_coding	CP006366.1	1101553	1102257	-	Glucosamine-6-phosphate deaminase	ab initio prediction:Prodigal:2.6,similar to AA sequence:UniProtKB:Q8DV70	-0.566362	-0.699951	-0.432772	8.67271	-9.18417	5.89246e-07	1.06064e-05	6.02921	-1.48078	6.45989	6.31993	6.26708	9.75895	9.72768	9.70521	9.01916	9.08395	9.01436	9.61255	9.63017	9.47361
GPBJDOFB_00712	yckB	GPBJDOFB_00712	protein_coding	CP006366.1	709538	710401	+	putative ABC transporter extracellular-binding protein YckB	ab initio prediction:Prodigal:2.6,similar to AA sequence:UniProtKB:P42400	0.687363	0.524593	0.850133	6.69503	9.14809	6.15598e-07	1.09688e-05	6.08316	1.61034	6.59954	6.49824	6.4374	6.68984	6.6563	6.80865	7.15361	7.14075	7.0317	6.40825	6.38638	6.52973
GPBJDOFB_01037	ycjP	GPBJDOFB_01037	protein_coding	CP006366.1	1020271	1021107	+	Inner membrane ABC transporter permease protein YcjP	ab initio prediction:Prodigal:2.6,similar to AA sequence:UniProtKB:P77716	-0.797192	-0.987434	-0.606951	7.47944	-9.0777	6.70686e-07	1.18309e-05	5.8643	-1.73772	6.28756	6.39277	6.08463	7.87427	8.01462	8.15004	7.50088	7.31736	7.48228	8.30188	8.23158	8.11544
GPBJDOFB_00433	tetA	GPBJDOFB_00433	protein_coding	CP006366.1	408024	409145	+	Tetracycline resistance protein, class C	ab initio prediction:Prodigal:2.6,similar to AA sequence:UniProtKB:P02981	0.60784	0.462132	0.753547	7.03459	9.03702	7.04905e-07	1.23114e-05	5.87974	1.52398	7.0392	7.22446	7.13631	6.71204	6.70559	6.68432	7.55266	7.40769	7.41612	6.78427	6.84614	6.90625
GPBJDOFB_01225	murD	GPBJDOFB_01225	protein_coding	CP006366.1	1197401	1198759	-	UDP-N-acetylmuramoylalanine--D-glutamate ligase	ab initio prediction:Prodigal:2.6,similar to AA sequence:UniProtKB:P0C0D7	0.650047	0.493467	0.806627	7.18665	8.99345	7.43641e-07	1.27358e-05	5.81246	1.56922	7.1299	7.14804	7.20777	7.14177	7.05464	7.18817	7.64302	7.48672	7.58895	6.77627	6.97174	6.90277
GPBJDOFB_01637	mrnC	GPBJDOFB_01637	protein_coding	CP006366.1	1597808	1598221	-	Mini-ribonuclease 3	ab initio prediction:Prodigal:2.6,similar to AA sequence:UniProtKB:Q81J58	1.36439	1.03585	1.69293	4.62041	8.99631	7.41032e-07	1.27358e-05	6.30794	2.57468	4.98771	4.86428	5.05638	4.32247	4.22234	4.38856	5.22649	5.31904	5.10034	3.89275	3.71323	4.35133
GPBJDOFB_00594	atpC	GPBJDOFB_00594	protein_coding	CP006366.1	582126	582542	+	ATP synthase epsilon chain	ab initio prediction:Prodigal:2.6,similar to AA sequence:UniProtKB:P63668	1.21456	0.920997	1.50812	5.19165	8.96272	7.72322e-07	1.30998e-05	6.14316	2.3207	5.27094	5.47031	5.48561	4.53659	5.00727	4.48268	6.05008	5.8867	5.96245	4.54752	4.79673	4.80287
GPBJDOFB_00737	dnaD_1	GPBJDOFB_00737	protein_coding	CP006366.1	734424	735107	+	DNA replication protein DnaD	ab initio prediction:Prodigal:2.6,similar to AA sequence:UniProtKB:P39787	0.930665	0.705398	1.15593	6.11415	8.94981	7.8472e-07	1.31833e-05	5.91922	1.90616	6.02935	5.90926	5.77034	5.95896	5.82079	5.98429	7.01128	6.71061	6.72061	5.93108	5.88398	5.63922
GPBJDOFB_01797	rpsD	GPBJDOFB_01797	protein_coding	CP006366.1	1778268	1778879	-	30S ribosomal protein S4	ab initio prediction:Prodigal:2.6,similar to AA sequence:UniProtKB:P21466	0.74388	0.563204	0.924557	7.48322	8.91908	8.151e-07	1.35645e-05	5.65611	1.67467	6.67728	6.52826	6.70858	6.96317	7.03356	7.09025	8.67526	8.36187	8.46478	7.89414	7.70244	7.69903
GPBJDOFB_00631	infC	GPBJDOFB_00631	protein_coding	CP006366.1	623234	623764	+	Translation initiation factor IF-3	ab initio prediction:Prodigal:2.6,similar to AA sequence:UniProtKB:P65144	0.928302	0.702236	1.15437	7.68369	8.89555	8.39205e-07	1.38351e-05	5.6272	1.90303	6.95847	6.53871	6.53031	7.30996	7.44836	7.33279	8.92366	8.85126	8.85399	7.74741	8.08113	7.62822
GPBJDOFB_01730	clpC_2	GPBJDOFB_01730	protein_coding	CP006366.1	1706639	1709083	-	ATP-dependent Clp protease ATP-binding subunit ClpC	ab initio prediction:Prodigal:2.6,similar to AA sequence:UniProtKB:Q2G0P5	1.09675	0.82817	1.36534	8.91964	8.84602	8.92475e-07	1.45771e-05	5.5888	2.13873	8.65306	8.29009	8.57343	8.50545	8.73763	8.99874	9.88073	9.68353	9.76085	8.75938	8.67464	8.51814
GPBJDOFB_00213	NA	GPBJDOFB_00213	protein_coding	CP006366.1	190066	191574	-	hypothetical protein	ab initio prediction:Prodigal:2.6	0.806994	0.609152	1.00484	6.98974	8.83629	9.03364e-07	1.46196e-05	5.65154	1.74956	7.16492	6.98188	6.87649	7.01927	6.96235	6.85436	7.45059	7.28211	7.35857	6.64187	6.46395	6.82047
GPBJDOFB_00295	brnQ	GPBJDOFB_00295	protein_coding	CP006366.1	277452	278822	-	Branched-chain amino acid transport system 2 carrier protein	ab initio prediction:Prodigal:2.6,similar to AA sequence:UniProtKB:P0AD99	0.827281	0.622803	1.03176	6.33825	8.76446	9.88221e-07	1.58475e-05	5.71378	1.77434	6.97277	6.96906	6.82957	6.16901	6.0894	6.12714	6.44661	6.57251	6.57202	5.56851	5.68873	6.05373
GPBJDOFB_01034	malR	GPBJDOFB_01034	protein_coding	CP006366.1	1016125	1017144	-	HTH-type transcriptional regulator MalR	ab initio prediction:Prodigal:2.6,similar to AA sequence:UniProtKB:P0A4T1	-0.651124	-0.812598	-0.489649	6.13367	-8.73529	1.02507e-06	1.6002e-05	5.60155	-1.57039	5.52063	5.58565	5.49767	6.21495	6.35954	6.25712	5.93772	6.04158	6.10925	6.7356	6.69157	6.65273
GPBJDOFB_01035	malX	GPBJDOFB_01035	protein_coding	CP006366.1	1017389	1018636	+	Maltose/maltodextrin-binding protein	ab initio prediction:Prodigal:2.6,similar to AA sequence:UniProtKB:P59214	-0.882685	-1.10154	-0.663833	10.622	-8.73721	1.0226e-06	1.6002e-05	5.56855	-1.8438	8.32799	7.8784	8.03964	11.6395	11.7942	11.6928	10.9868	10.8551	10.8853	11.9238	11.7592	11.681
GPBJDOFB_01259	valS	GPBJDOFB_01259	protein_coding	CP006366.1	1231431	1234079	-	Valine--tRNA ligase	ab initio prediction:Prodigal:2.6,similar to AA sequence:UniProtKB:P11931	0.780054	0.586786	0.973321	7.68145	8.74347	1.01459e-06	1.6002e-05	5.44825	1.7172	8.01292	7.93815	8.1107	7.34266	7.31656	7.29725	7.98049	8.0541	8.0749	7.14107	7.21154	7.69703
GPBJDOFB_00232	NA	GPBJDOFB_00232	protein_coding	CP006366.1	210719	211633	+	hypothetical protein	ab initio prediction:Prodigal:2.6	0.574602	0.428952	0.720252	7.92637	8.54623	1.30249e-06	2.01544e-05	5.15689	1.48927	7.4423	7.26802	7.37613	7.84261	7.78053	7.92824	8.61209	8.48847	8.51114	8.03487	7.94374	7.88835
GPBJDOFB_00653	pyrB	GPBJDOFB_00653	protein_coding	CP006366.1	643860	644846	+	Aspartate carbamoyltransferase	ab initio prediction:Prodigal:2.6,similar to AA sequence:UniProtKB:P05654	1.12245	0.837676	1.40723	6.39855	8.53848	1.31546e-06	2.0178e-05	5.40837	2.17717	6.95207	6.32597	6.45811	6.49414	6.60267	6.42458	6.74994	6.91741	6.72889	5.51664	5.66573	5.94646
GPBJDOFB_00635	rlmI	GPBJDOFB_00635	protein_coding	CP006366.1	627030	628193	+	Ribosomal RNA large subunit methyltransferase I	ab initio prediction:Prodigal:2.6,similar to AA sequence:UniProtKB:P75876	0.667043	0.497277	0.83681	6.43268	8.51179	1.36116e-06	2.05628e-05	5.27195	1.58782	6.20652	6.26015	6.14974	6.35489	6.28042	6.35162	6.98325	6.83821	7.03304	6.24107	6.33387	6.15942
GPBJDOFB_00729	NA	GPBJDOFB_00729	protein_coding	CP006366.1	726612	726788	-	hypothetical protein	ab initio prediction:Prodigal:2.6	-0.804715	-1.00956	-0.599874	7.78672	-8.51024	1.36386e-06	2.05628e-05	5.11596	-1.7468	4.4383	4.10123	4.33024	9.40823	9.5424	9.55923	8.21616	8.17988	8.40712	9.34189	9.04465	8.87135
GPBJDOFB_00013	ftsH	GPBJDOFB_00013	protein_coding	CP006366.1	12806	14785	+	ATP-dependent zinc metalloprotease FtsH	ab initio prediction:Prodigal:2.6,similar to AA sequence:UniProtKB:Q88Z31	0.909278	0.677508	1.14105	9.87362	8.49881	1.38398e-06	2.06102e-05	5.18411	1.8781	9.6475	9.07829	9.40536	9.548	9.66956	9.77301	10.7276	10.6878	10.69	9.82179	9.81719	9.61726
GPBJDOFB_01216	divIVA	GPBJDOFB_01216	protein_coding	CP006366.1	1189091	1189849	-	Cell division protein DivIVA	ab initio prediction:Prodigal:2.6,similar to AA sequence:UniProtKB:Q8CWP9	0.517435	0.385488	0.649382	6.5771	8.49522	1.39037e-06	2.06102e-05	5.17163	1.43141	6.09764	6.04737	6.05774	6.16901	6.10785	6.15282	7.36629	7.30495	7.31303	6.76823	6.84272	6.69753
GPBJDOFB_01032	malP	GPBJDOFB_01032	protein_coding	CP006366.1	1012219	1014483	-	Maltodextrin phosphorylase	ab initio prediction:Prodigal:2.6,similar to AA sequence:UniProtKB:P00490	-0.69845	-0.876758	-0.520141	7.86437	-8.48557	1.40769e-06	2.06931e-05	5.07592	-1.62276	7.47392	7.32949	7.40522	8.30166	8.11197	8.16431	7.65195	7.69643	7.51808	8.19644	8.38668	8.1363
GPBJDOFB_00554	asnS_2	GPBJDOFB_00554	protein_coding	CP006366.1	537467	538813	+	Asparagine--tRNA ligase	ab initio prediction:Prodigal:2.6,similar to AA sequence:UniProtKB:Q97PR0	0.724582	0.537901	0.911263	7.25546	8.40824	1.55512e-06	2.26714e-05	5.01616	1.65242	7.36007	7.03451	7.22962	6.82559	6.97447	7.07186	7.9078	7.72381	7.77641	6.98152	7.0959	7.08396
GPBJDOFB_00684	yhcR	GPBJDOFB_00684	protein_coding	CP006366.1	680237	682249	-	Endonuclease YhcR	ab initio prediction:Prodigal:2.6,similar to AA sequence:UniProtKB:P54602	-0.558	-0.701968	-0.414032	8.17174	-8.39625	1.5794e-06	2.28366e-05	4.95088	-1.47223	7.03618	7.01094	6.92491	9.08279	9.11357	9.07375	8.10277	8.07351	7.99818	8.59859	8.66065	8.38503
GPBJDOFB_01421	hpr	GPBJDOFB_01421	protein_coding	CP006366.1	1393637	1394071	-	HTH-type transcriptional regulator Hpr	ab initio prediction:Prodigal:2.6,protein motif:HAMAP:MF_01911	1.00673	0.745809	1.26766	5.14735	8.35828	1.65905e-06	2.37931e-05	5.35877	2.00936	5.28629	4.96584	5.1561	5.09263	4.80504	4.71588	5.87809	5.74024	5.74776	4.7652	4.75376	4.86131
GPBJDOFB_01405	manX_2	GPBJDOFB_01405	protein_coding	CP006366.1	1379119	1380111	+	PTS system mannose-specific EIIAB component	ab initio prediction:Prodigal:2.6,similar to AA sequence:UniProtKB:Q5XAF5	0.925644	0.683774	1.16751	5.65164	8.29049	1.81208e-06	2.57783e-05	5.19636	1.89953	5.86871	6.01281	5.92416	5.4504	5.3425	5.39664	6.06204	6.02791	6.11684	4.88905	5.14036	5.58822
GPBJDOFB_01362	NA	GPBJDOFB_01362	protein_coding	CP006366.1	1340066	1340323	-	hypothetical protein	ab initio prediction:Prodigal:2.6	1.26388	0.932965	1.59481	4.93563	8.27375	1.85215e-06	2.61375e-05	5.29552	2.40142	4.96245	4.88626	5.1408	4.61579	4.52655	4.79954	5.93447	5.65393	5.57478	4.04697	4.51737	4.56862
GPBJDOFB_00791	rplJ	GPBJDOFB_00791	protein_coding	CP006366.1	795464	795964	+	50S ribosomal protein L10	ab initio prediction:Prodigal:2.6,similar to AA sequence:UniProtKB:Q5XCB5	0.812002	0.598576	1.02543	7.35732	8.24191	1.93097e-06	2.68207e-05	4.74925	1.75565	6.17113	5.87393	6.36904	7.16682	7.43819	7.234	8.53695	8.38671	8.41535	7.62583	7.67775	7.39217
GPBJDOFB_00842	NA	GPBJDOFB_00842	protein_coding	CP006366.1	843127	844851	+	putative ABC transporter ATP-binding protein	ab initio prediction:Prodigal:2.6,similar to AA sequence:UniProtKB:P9WQJ1	0.830392	0.612187	1.0486	6.40348	8.24397	1.92577e-06	2.68207e-05	4.97429	1.77817	6.73061	6.96649	6.89635	6.14844	5.95727	6.04725	6.74067	6.68994	6.77281	5.71378	5.89061	6.28749
GPBJDOFB_00182	tmpC_1	GPBJDOFB_00182	protein_coding	CP006366.1	153023	154066	+	Membrane lipoprotein TmpC	ab initio prediction:Prodigal:2.6,similar to AA sequence:UniProtKB:P29724	0.619948	0.456267	0.78363	7.10863	8.20492	2.02705e-06	2.78559e-05	4.76417	1.53682	7.21524	6.96777	7.1234	7.00463	7.03356	6.93427	7.35661	7.55404	7.48912	6.92657	6.82899	6.86934
GPBJDOFB_01233	rlmN	GPBJDOFB_01233	protein_coding	CP006366.1	1204695	1205774	-	putative dual-specificity RNA methyltransferase RlmN	ab initio prediction:Prodigal:2.6,similar to AA sequence:UniProtKB:A6QGB8	0.676816	0.498038	0.855594	6.21817	8.20117	2.03708e-06	2.78559e-05	4.88184	1.59861	6.04748	6.31993	6.08463	5.82095	5.72364	5.8297	6.75547	6.88291	6.74205	6.12934	6.09375	6.18824
GPBJDOFB_01788	NA	GPBJDOFB_01788	protein_coding	CP006366.1	1769531	1770133	+	hypothetical protein	ab initio prediction:Prodigal:2.6	1.1126	0.814828	1.41036	6.07031	8.09428	2.34615e-06	3.18355e-05	4.89462	2.16234	6.67533	6.44369	6.61022	5.72896	6.17937	5.99852	6.42129	6.3291	6.34947	5.25984	5.15144	5.69652
GPBJDOFB_00190	leuS	GPBJDOFB_00190	protein_coding	CP006366.1	161934	164435	+	Leucine--tRNA ligase	ab initio prediction:Prodigal:2.6,similar to AA sequence:UniProtKB:B8ZKS5	0.746918	0.546184	0.947651	8.35811	8.06067	2.45337e-06	3.30362e-05	4.49186	1.6782	8.90665	8.3954	8.45064	7.96528	8.03982	8.07899	8.77672	8.76947	8.8483	7.89783	8.11335	8.05491
GPBJDOFB_01325	mapZ	GPBJDOFB_01325	protein_coding	CP006366.1	1301691	1303160	-	Mid-cell-anchored protein Z	ab initio prediction:Prodigal:2.6,similar to AA sequence:UniProtKB:Q8DR55	0.699555	0.510116	0.888994	8.64396	7.99963	2.66165e-06	3.55693e-05	4.4232	1.624	8.16041	7.84791	7.68109	8.63307	8.59452	8.67022	9.43041	9.30084	9.37384	8.81851	8.62931	8.58741
GPBJDOFB_01185	NA	GPBJDOFB_01185	protein_coding	CP006366.1	1160646	1160885	+	hypothetical protein	ab initio prediction:Prodigal:2.6	-0.681601	-0.866349	-0.496852	9.09153	-7.99221	2.68824e-06	3.55933e-05	4.47068	-1.60392	5.97987	5.67044	5.78681	10.6189	10.6874	10.5593	9.58941	9.65003	9.67237	10.5136	10.3154	10.0548
GPBJDOFB_01454	alr	GPBJDOFB_01454	protein_coding	CP006366.1	1434183	1435283	-	Alanine racemase	ab initio prediction:Prodigal:2.6,similar to AA sequence:UniProtKB:P0A2W8	0.911793	0.664517	1.15907	5.90107	7.9879	2.7038e-06	3.55933e-05	4.75919	1.88138	6.24369	6.28725	6.46836	5.72499	5.73793	5.94808	6.27225	6.04429	6.17376	5.1893	5.20558	5.51729
GPBJDOFB_01309	stkP	GPBJDOFB_01309	protein_coding	CP006366.1	1284913	1286811	-	Serine/threonine-protein kinase StkP	ab initio prediction:Prodigal:2.6,similar to AA sequence:UniProtKB:Q97PA9	0.643587	0.467682	0.819493	9.52169	7.92587	2.93881e-06	3.84005e-05	4.3693	1.56221	9.10433	9.12699	8.90675	9.34314	9.28509	9.24989	10.321	10.2302	10.15	9.50414	9.64666	9.39202
GPBJDOFB_00728	NA	GPBJDOFB_00728	protein_coding	CP006366.1	725586	726494	+	hypothetical protein	ab initio prediction:Prodigal:2.6	0.748675	0.542704	0.954646	6.90064	7.87418	3.15124e-06	4.08734e-05	4.36583	1.68025	7.19098	7.13318	7.41373	6.724	6.72005	6.75727	7.1053	7.07982	7.20793	6.42369	6.30688	6.74487
GPBJDOFB_01804	mnmA	GPBJDOFB_01804	protein_coding	CP006366.1	1786924	1788045	-	tRNA-specific 2-thiouridylase MnmA	ab initio prediction:Prodigal:2.6,similar to AA sequence:UniProtKB:Q97T38	0.726499	0.525674	0.927324	6.34067	7.83673	3.31536e-06	4.26883e-05	4.39698	1.65462	6.53248	6.66171	6.81519	6.00218	5.95727	6.08108	6.79363	6.71744	6.62977	5.77125	6.00799	6.11807
GPBJDOFB_01420	fabH	GPBJDOFB_01420	protein_coding	CP006366.1	1392662	1393636	-	3-oxoacyl-[acyl-carrier-protein] synthase 3	ab initio prediction:Prodigal:2.6,similar to AA sequence:UniProtKB:C1CIR8	0.869697	0.628821	1.11057	6.20445	7.82154	3.38445e-06	4.32621e-05	4.37002	1.82728	6.74549	6.08825	6.24341	5.60935	5.77072	5.57816	6.78464	6.84446	6.83705	6.05856	5.92005	5.97321
GPBJDOFB_01046	glnP	GPBJDOFB_01046	protein_coding	CP006366.1	1030696	1032870	+	Glutamine transport system permease protein GlnP	ab initio prediction:Prodigal:2.6,similar to AA sequence:UniProtKB:P0AEQ6	0.795551	0.574823	1.01628	8.02701	7.80781	3.44826e-06	4.37607e-05	4.13339	1.73574	7.82164	8.15627	7.74486	7.68831	7.95064	7.78781	8.66009	8.49841	8.65367	7.6501	7.8559	7.85638
GPBJDOFB_00307	dnaI	GPBJDOFB_00307	protein_coding	CP006366.1	289930	290832	+	Primosomal protein DnaI	ab initio prediction:Prodigal:2.6,similar to AA sequence:UniProtKB:P06567	0.584483	0.421829	0.747136	6.63635	7.78441	3.56001e-06	4.48561e-05	4.22958	1.4995	6.53033	6.38507	6.40789	6.42008	6.60787	6.56268	7.07168	6.99529	7.12376	6.55805	6.45281	6.52069
GPBJDOFB_01388	infB	GPBJDOFB_01388	protein_coding	CP006366.1	1364013	1366874	-	Translation initiation factor IF-2	ab initio prediction:Prodigal:2.6,similar to AA sequence:UniProtKB:P04766	0.848847	0.611797	1.0859	9.46791	7.75723	3.69458e-06	4.62215e-05	4.1266	1.80106	9.59274	8.92875	9.08978	8.94433	8.96463	9.01371	10.3685	10.3084	10.2343	9.39149	9.50272	9.27562
GPBJDOFB_00843	NA	GPBJDOFB_00843	protein_coding	CP006366.1	844848	846575	+	putative ABC transporter ATP-binding protein	ab initio prediction:Prodigal:2.6,similar to AA sequence:UniProtKB:Q9WYC4	0.734801	0.528034	0.941568	6.2656	7.6985	4.00436e-06	4.97442e-05	4.22794	1.66417	6.53676	6.701	6.70165	5.98902	5.96134	5.89582	6.55001	6.65482	6.51761	5.67559	5.81251	6.19109
GPBJDOFB_00328	rluB	GPBJDOFB_00328	protein_coding	CP006366.1	310091	310813	+	Ribosomal large subunit pseudouridine synthase B	ab initio prediction:Prodigal:2.6,similar to AA sequence:UniProtKB:P35159	0.800096	0.573689	1.0265	5.64425	7.65543	4.24894e-06	5.24135e-05	4.29252	1.74122	5.8062	6.0053	5.80633	5.47421	5.27226	5.38586	6.03499	5.95759	6.15175	5.16501	5.25776	5.41369
GPBJDOFB_01137	pyrDA	GPBJDOFB_01137	protein_coding	CP006366.1	1126779	1127714	+	putative dihydroorotate dehydrogenase A (fumarate)	ab initio prediction:Prodigal:2.6,similar to AA sequence:UniProtKB:Q9X9S0	-0.560517	-0.720886	-0.400147	8.14601	-7.57155	4.77219e-06	5.80562e-05	3.79403	-1.4748	6.30525	6.25382	6.28574	8.73365	8.83442	8.91447	8.43429	8.4263	8.50729	9.19513	8.99441	8.86734
GPBJDOFB_01316	rny	GPBJDOFB_01316	protein_coding	CP006366.1	1293422	1295029	-	Ribonuclease Y	ab initio prediction:Prodigal:2.6,similar to AA sequence:UniProtKB:O31774	0.56438	0.402975	0.725785	8.9746	7.57482	4.75056e-06	5.80562e-05	3.84217	1.47875	7.9779	7.84931	7.9591	8.7469	8.91416	8.86192	9.94813	9.78874	9.84593	9.36341	9.29803	9.14166
GPBJDOFB_00290	NA	GPBJDOFB_00290	protein_coding	CP006366.1	272458	273174	+	putative transcriptional regulatory protein	ab initio prediction:Prodigal:2.6,similar to AA sequence:UniProtKB:P67182	-0.543435	-0.69943	-0.38744	6.74306	-7.54667	4.94027e-06	5.9363e-05	3.81894	-1.45744	6.07425	6.05951	6.0926	6.74764	6.66629	6.55307	6.8343	6.82878	6.84773	7.5481	7.33691	7.32756
GPBJDOFB_00352	rsmI	GPBJDOFB_00352	protein_coding	CP006366.1	331645	332508	+	Ribosomal RNA small subunit methyltransferase I	ab initio prediction:Prodigal:2.6,similar to AA sequence:UniProtKB:P67087	0.481473	0.343247	0.619699	7.21271	7.54571	4.94692e-06	5.9363e-05	3.78487	1.39617	6.8814	6.69478	6.57272	7.24086	7.18373	7.22646	7.71391	7.71275	7.6617	7.23889	7.19692	7.22835
GPBJDOFB_01581	hel	GPBJDOFB_01581	protein_coding	CP006366.1	1542703	1543557	-	Lipoprotein E	ab initio prediction:Prodigal:2.6,similar to AA sequence:UniProtKB:P26093	-0.58212	-0.749385	-0.414854	9.11523	-7.53918	4.99214e-06	5.9501e-05	3.81823	-1.49705	6.42795	6.2196	6.47244	10.0864	10.233	10.1437	9.7119	9.63479	9.7176	10.3568	10.2791	10.0995
GPBJDOFB_01266	aroB	GPBJDOFB_01266	protein_coding	CP006366.1	1238288	1239361	+	3-dehydroquinate synthase	ab initio prediction:Prodigal:2.6,similar to AA sequence:UniProtKB:Q9KNV2	1.35262	0.963313	1.74193	6.90218	7.52663	5.08022e-06	6.01444e-05	3.84125	2.55376	6.77299	6.64084	6.8579	6.39036	6.38093	7.17414	7.90945	7.6973	7.75467	6.17264	6.46839	6.60649
GPBJDOFB_00265	sufS	GPBJDOFB_00265	protein_coding	CP006366.1	246126	247352	+	Cysteine desulfurase SufS	ab initio prediction:Prodigal:2.6,similar to AA sequence:UniProtKB:O32164	0.641667	0.456217	0.827118	6.51315	7.49549	5.30616e-06	6.16437e-05	3.81505	1.56013	6.64787	6.59319	6.49867	6.0217	5.98149	5.92592	7.23642	6.98825	7.06217	6.23816	6.50339	6.46052
GPBJDOFB_00380	NA	GPBJDOFB_00380	protein_coding	CP006366.1	362543	362884	+	hypothetical protein	ab initio prediction:Prodigal:2.6	0.811995	0.577465	1.04653	6.98893	7.50019	5.27137e-06	6.16437e-05	3.77144	1.75564	7.16906	6.74678	6.96598	6.82744	6.65379	6.60515	7.74577	7.43279	7.44557	6.82555	6.64922	6.80007
GPBJDOFB_01228	glpE_2	GPBJDOFB_01228	protein_coding	CP006366.1	1201512	1201901	-	Thiosulfate sulfurtransferase GlpE	ab initio prediction:Prodigal:2.6,protein motif:HAMAP:MF_01009	1.12242	0.797994	1.44685	4.65772	7.49474	5.3117e-06	6.16437e-05	4.26472	2.17712	5.03087	4.73092	4.73513	4.19073	4.04987	4.47252	5.22117	5.22159	5.39494	4.22206	4.08077	4.54207
GPBJDOFB_01796	slmA	GPBJDOFB_01796	protein_coding	CP006366.1	1777581	1778114	+	Nucleoid occlusion factor SlmA	ab initio prediction:Prodigal:2.6,similar to AA sequence:UniProtKB:Q9KVD2	-0.676662	-0.872553	-0.480771	6.05019	-7.483	5.39973e-06	6.22558e-05	3.91141	-1.59844	4.82208	4.72483	4.32122	7.34395	7.34949	7.44095	5.80168	5.8499	5.7081	6.39786	6.49472	6.34751
GPBJDOFB_00910	rpsT	GPBJDOFB_00910	protein_coding	CP006366.1	916345	916578	+	30S ribosomal protein S20	ab initio prediction:Prodigal:2.6,similar to AA sequence:UniProtKB:P21477	-0.571449	-0.736996	-0.405902	6.30784	-7.47781	5.43915e-06	6.2303e-05	3.68065	-1.48602	3.0816	3.77577	3.12275	7.0576	7.12697	7.21432	7.0598	7.07052	7.19604	7.69746	7.71556	7.57573
GPBJDOFB_01326	rlmL	GPBJDOFB_01326	protein_coding	CP006366.1	1303174	1304328	-	Ribosomal RNA large subunit methyltransferase L	ab initio prediction:Prodigal:2.6,similar to AA sequence:UniProtKB:Q9K0V4	0.663038	0.46906	0.857017	7.58519	7.40461	6.02862e-06	6.86096e-05	3.55243	1.58341	7.332	7.0577	7.16557	7.27514	7.51484	7.53427	8.30879	8.09529	8.14713	7.41664	7.50932	7.6656
GPBJDOFB_01349	NA	GPBJDOFB_01349	protein_coding	CP006366.1	1326328	1327956	-	hypothetical protein	ab initio prediction:Prodigal:2.6	0.938699	0.663658	1.21374	7.00753	7.39346	6.12423e-06	6.92509e-05	3.67011	1.9168	7.59903	7.54606	7.68197	6.94625	6.61046	6.79037	7.28443	7.16841	7.34139	5.96314	6.35319	6.80566
GPBJDOFB_00562	rpmE2	GPBJDOFB_00562	protein_coding	CP006366.1	547401	547661	-	50S ribosomal protein L31 type B	ab initio prediction:Prodigal:2.6,similar to AA sequence:UniProtKB:Q8DTN5	-0.521164	-0.674415	-0.367913	8.79111	-7.36697	6.35789e-06	7.1009e-05	3.5493	-1.43511	6.11494	5.84616	5.86024	9.68437	9.69358	9.66283	9.5451	9.42434	9.55593	10.1526	10.0077	9.94551
GPBJDOFB_00839	glyA	GPBJDOFB_00839	protein_coding	CP006366.1	840277	841533	+	Serine hydroxymethyltransferase	ab initio prediction:Prodigal:2.6,similar to AA sequence:UniProtKB:Q5M0B4	0.594619	0.419762	0.769477	6.77785	7.36671	6.36022e-06	7.1009e-05	3.59316	1.51007	6.61786	6.64569	6.83115	6.46355	6.42868	6.5746	7.28187	7.23414	7.19125	6.82749	6.5606	6.67733
GPBJDOFB_00494	ftsY	GPBJDOFB_00494	protein_coding	CP006366.1	469903	471453	+	Signal recognition particle receptor FtsY	ab initio prediction:Prodigal:2.6,similar to AA sequence:UniProtKB:P51835	0.542747	0.38299	0.702503	7.49595	7.35963	6.42429e-06	7.10497e-05	3.49603	1.45674	7.4582	7.32446	7.50913	7.26699	7.2861	7.22344	8.02929	7.82365	7.85039	7.41406	7.29757	7.46818
GPBJDOFB_01286	recX	GPBJDOFB_01286	protein_coding	CP006366.1	1267124	1267900	+	Regulatory protein RecX	ab initio prediction:Prodigal:2.6,similar to AA sequence:UniProtKB:P66003	-0.511656	-0.662306	-0.361005	7.38888	-7.35742	6.44441e-06	7.10497e-05	3.50198	-1.42569	6.20383	6.12338	6.18248	8.5814	8.59909	8.66744	7.2908	7.0625	7.10607	7.61914	7.68444	7.54597
GPBJDOFB_00793	dacA_3	GPBJDOFB_00793	protein_coding	CP006366.1	796633	797868	+	D-alanyl-D-alanine carboxypeptidase DacA	ab initio prediction:Prodigal:2.6,similar to AA sequence:UniProtKB:Q05523	0.902465	0.635528	1.1694	6.02224	7.32387	6.75843e-06	7.40489e-05	3.7448	1.86926	6.1178	6.40424	6.32912	5.83573	5.65505	5.96267	6.52862	6.3987	6.34517	5.27694	5.49363	5.9192
GPBJDOFB_00131	NA	GPBJDOFB_00131	protein_coding	CP006366.1	102803	103168	+	hypothetical protein	ab initio prediction:Prodigal:2.6	-0.595282	-0.771954	-0.418611	8.15527	-7.29917	6.99998e-06	7.62221e-05	3.4035	-1.51077	5.8619	5.53436	5.64947	8.92762	8.83109	8.95836	8.76625	8.6412	8.78259	9.48739	9.3209	9.10206
GPBJDOFB_00447	NA	GPBJDOFB_00447	protein_coding	CP006366.1	421390	422724	+	Alpha-monoglucosyldiacylglycerol synthase	ab initio prediction:Prodigal:2.6,similar to AA sequence:UniProtKB:Q8CWR6	0.720171	0.505755	0.934586	8.72825	7.27608	7.2342e-06	7.78118e-05	3.37545	1.64738	8.41608	8.04279	7.975	8.56209	8.32723	8.52662	9.56729	9.45018	9.51318	8.94028	8.76169	8.6566
GPBJDOFB_01364	glyQ	GPBJDOFB_01364	protein_coding	CP006366.1	1342893	1343810	-	Glycine--tRNA ligase alpha subunit	ab initio prediction:Prodigal:2.6,similar to AA sequence:UniProtKB:O67081	0.909877	0.63904	1.18071	6.23855	7.27768	7.21762e-06	7.78118e-05	3.57704	1.87888	6.20383	6.5439	6.24341	5.66833	5.70922	6.04383	6.83255	6.96407	6.7808	5.67128	5.97096	6.23043
GPBJDOFB_01207	pgcA_2	GPBJDOFB_01207	protein_coding	CP006366.1	1177029	1178723	-	Phosphoglucomutase	ab initio prediction:Prodigal:2.6,similar to AA sequence:UniProtKB:P18159	-0.601966	-0.782554	-0.421379	10.4865	-7.22109	7.82597e-06	8.36668e-05	3.44555	-1.51778	7.65133	7.51289	7.61806	11.0325	11.1144	11.0971	11.3998	11.242	11.3978	12.0787	11.9504	11.7428
GPBJDOFB_01746	rpsB	GPBJDOFB_01746	protein_coding	CP006366.1	1727038	1727805	+	30S ribosomal protein S2	ab initio prediction:Prodigal:2.6,similar to AA sequence:UniProtKB:Q5X9J9	0.644277	0.450705	0.837849	8.33226	7.21021	7.94906e-06	8.44707e-05	3.26594	1.56296	7.1299	6.81713	7.22479	8.3326	8.44582	8.42095	9.24415	9.18958	9.32905	8.76999	8.59016	8.49295
GPBJDOFB_00271	dppB	GPBJDOFB_00271	protein_coding	CP006366.1	254328	255830	+	Dipeptide transport system permease protein DppB	ab initio prediction:Prodigal:2.6,similar to AA sequence:UniProtKB:P26903	0.692282	0.482806	0.901757	7.09214	7.15926	8.55328e-06	8.98094e-05	3.25235	1.61584	6.9696	7.02339	7.4285	6.96317	6.98448	6.85436	7.56532	7.43072	7.5133	6.64846	6.84614	6.87822
GPBJDOFB_00912	arlR_2	GPBJDOFB_00912	protein_coding	CP006366.1	918006	918680	-	Response regulator ArlR	ab initio prediction:Prodigal:2.6,similar to AA sequence:UniProtKB:Q9KJN4	-0.788637	-1.02725	-0.55002	5.95246	-7.1597	8.5479e-06	8.98094e-05	3.37326	-1.72744	5.08453	5.31284	5.14592	5.86484	6.08195	5.94808	5.84039	5.97479	6.11431	6.81583	6.86812	6.37785
GPBJDOFB_00911	arlS_2	GPBJDOFB_00911	protein_coding	CP006366.1	916703	918013	-	Signal transduction histidine-protein kinase ArlS	ab initio prediction:Prodigal:2.6,similar to AA sequence:UniProtKB:Q9KJN3	-0.64859	-0.84504	-0.45214	6.25298	-7.15213	8.64162e-06	9.02001e-05	3.33945	-1.56763	5.95126	5.92262	5.67092	6.01846	6.19671	6.11413	6.12039	6.1515	6.20259	6.95165	6.72717	7.00838
GPBJDOFB_01315	gmk	GPBJDOFB_01315	protein_coding	CP006366.1	1292677	1293312	-	Guanylate kinase	ab initio prediction:Prodigal:2.6,similar to AA sequence:UniProtKB:Q8Y672	0.526947	0.36552	0.688374	7.23432	7.07145	9.71201e-06	0.000100776	3.07397	1.44088	6.5664	6.35188	6.30187	7.52467	7.70498	7.65822	7.80123	7.67731	7.73507	7.17797	7.24683	7.06543
GPBJDOFB_00841	NA	GPBJDOFB_00841	protein_coding	CP006366.1	842518	843117	+	hypothetical protein	ab initio prediction:Prodigal:2.6	0.696065	0.481786	0.910344	5.33486	7.03702	1.02109e-05	0.000105334	3.43715	1.62008	5.40353	5.51333	5.41532	5.01684	5.14941	5.2497	5.7619	5.7569	5.72144	4.91113	5.09518	5.02366
GPBJDOFB_00327	scpB	GPBJDOFB_00327	protein_coding	CP006366.1	309418	309969	+	Segregation and condensation protein B	ab initio prediction:Prodigal:2.6,similar to AA sequence:UniProtKB:Q97NX6	0.701563	0.484989	0.918138	5.30137	7.01743	1.05068e-05	0.000107133	3.41792	1.62627	5.49003	5.46667	5.35916	5.00382	4.94296	5.14485	5.68278	5.66102	5.73795	5.12777	4.94414	5.0553
GPBJDOFB_01642	pnp	GPBJDOFB_01642	protein_coding	CP006366.1	1601629	1603761	-	Polyribonucleotide nucleotidyltransferase	ab initio prediction:Prodigal:2.6,similar to AA sequence:UniProtKB:Q5X9W0	0.64687	0.44721	0.84653	7.58506	7.01849	1.04905e-05	0.000107133	2.98183	1.56577	7.59493	7.7479	7.96562	7.39348	7.10877	7.31726	8.02242	7.94493	7.92869	7.20205	7.31245	7.48222
GPBJDOFB_01589	pyrG	GPBJDOFB_01589	protein_coding	CP006366.1	1549987	1551591	-	CTP synthase	ab initio prediction:Prodigal:2.6,similar to AA sequence:UniProtKB:O87761	1.11746	0.766567	1.46836	7.08716	6.89879	1.25046e-05	0.00012677	2.85775	2.16965	7.08526	7.23628	7.35861	6.74176	6.39302	6.65542	7.93569	8.16373	7.48619	6.75201	6.73087	6.50703
GPBJDOFB_00268	dacA_1	GPBJDOFB_00268	protein_coding	CP006366.1	249381	250562	-	D-alanyl-D-alanine carboxypeptidase DacA	ab initio prediction:Prodigal:2.6,similar to AA sequence:UniProtKB:Q05523	0.690775	0.473352	0.908198	6.82932	6.88256	1.28078e-05	0.000129103	2.8959	1.61415	6.9994	6.9457	7.01294	6.71404	6.7834	6.90624	7.199	6.88594	7.15729	6.34477	6.34838	6.65479
GPBJDOFB_00571	ezrA	GPBJDOFB_00571	protein_coding	CP006366.1	555643	557367	+	Septation ring formation regulator EzrA	ab initio prediction:Prodigal:2.6,similar to AA sequence:UniProtKB:A7X3E7	0.56978	0.390131	0.749429	8.38576	6.87071	1.30341e-05	0.000129899	2.7378	1.4843	7.92984	7.55553	7.67402	8.22586	8.30341	8.38687	9.09461	8.97816	9.07895	8.59575	8.47309	8.33306
GPBJDOFB_00613	sigA	GPBJDOFB_00613	protein_coding	CP006366.1	603723	604832	+	RNA polymerase sigma factor SigA	ab initio prediction:Prodigal:2.6,similar to AA sequence:UniProtKB:P0A0J0	0.433884	0.297148	0.57062	7.90049	6.87398	1.29712e-05	0.000129899	2.73207	1.35086	7.39471	7.16163	7.35751	8.14733	8.15607	8.09811	8.35022	8.29557	8.28662	7.88115	7.88771	7.78929
GPBJDOFB_01641	NA	GPBJDOFB_01641	protein_coding	CP006366.1	1600884	1601636	-	hypothetical protein	ab initio prediction:Prodigal:2.6	0.835261	0.571	1.09952	5.34904	6.84709	1.34978e-05	0.000133764	3.15196	1.78418	5.53355	5.86566	5.73003	4.81537	4.70195	4.98964	5.83343	5.88972	5.75427	4.79717	4.97564	5.30207
GPBJDOFB_00744	rmlB	GPBJDOFB_00744	protein_coding	CP006366.1	740206	741246	+	dTDP-glucose 4,6-dehydratase	ab initio prediction:Prodigal:2.6,similar to AA sequence:UniProtKB:P95780	0.991772	0.673797	1.30975	7.43444	6.75674	1.54399e-05	0.000152156	2.59355	1.98863	7.93877	6.94439	7.25707	7.19431	7.22319	6.93427	8.14906	8.11093	8.03671	7.20354	7.04781	7.17318
GPBJDOFB_00614	mrp	GPBJDOFB_00614	protein_coding	CP006366.1	605068	605406	+	Iron-sulfur cluster carrier protein	ab initio prediction:Prodigal:2.6,similar to AA sequence:UniProtKB:P9WJN7	0.638243	0.432724	0.843763	6.00787	6.72746	1.6131e-05	0.000155721	2.77626	1.55643	5.82033	5.61228	5.73343	5.97907	6.14763	6.08108	6.59804	6.35778	6.47688	5.76318	5.89391	5.63084
GPBJDOFB_00724	rpsA_2	GPBJDOFB_00724	protein_coding	CP006366.1	721421	722626	+	30S Ribosomal protein S1	ab initio prediction:Prodigal:2.6,similar to AA sequence:UniProtKB:Q8CWR9	0.626002	0.424271	0.827734	8.97448	6.72234	1.62551e-05	0.000155721	2.54862	1.54328	8.38256	7.94275	8.24966	8.5014	8.6153	8.57312	9.96376	9.80164	9.93881	9.32794	9.29585	9.10093
GPBJDOFB_00834	tdk	GPBJDOFB_00834	protein_coding	CP006366.1	836721	837290	+	Thymidine kinase	ab initio prediction:Prodigal:2.6,similar to AA sequence:UniProtKB:P75070	-0.512816	-0.678102	-0.34753	6.31797	-6.72116	1.62839e-05	0.000155721	2.62009	-1.42683	4.87041	5.16332	4.94339	6.89602	6.76026	6.73831	6.48487	6.49519	6.54225	6.97804	7.07424	6.86934
GPBJDOFB_01471	NA	GPBJDOFB_01471	protein_coding	CP006366.1	1456245	1456679	+	hypothetical protein	ab initio prediction:Prodigal:2.6	-0.919305	-1.21569	-0.622918	4.86247	-6.71923	1.63312e-05	0.000155721	2.97476	-1.8912	3.68598	3.27376	3.14336	5.4552	5.8605	5.77701	4.81764	4.63783	4.83167	5.65829	5.73732	5.47112
GPBJDOFB_01567	deoC	GPBJDOFB_01567	protein_coding	CP006366.1	1529747	1530418	-	Deoxyribose-phosphate aldolase	ab initio prediction:Prodigal:2.6,similar to AA sequence:UniProtKB:Q5XA31	-0.707735	-0.935381	-0.480089	8.04343	-6.73486	1.59534e-05	0.000155721	2.51935	-1.63324	6.42795	6.25593	6.45605	8.63835	8.62814	8.47856	8.47064	8.17865	8.13845	9.20968	8.89946	8.73928
GPBJDOFB_01782	rpmF	GPBJDOFB_01782	protein_coding	CP006366.1	1766138	1766320	+	50S ribosomal protein L32	ab initio prediction:Prodigal:2.6,similar to AA sequence:UniProtKB:P66210	-0.76775	-1.0152	-0.520297	5.71252	-6.72116	1.6284e-05	0.000155721	2.64915	-1.70261	3.55694	3.77577	3.66915	5.81723	5.86484	5.91095	6.23047	6.12351	6.34732	7.42049	6.89308	6.94054
GPBJDOFB_00511	NA	GPBJDOFB_00511	protein_coding	CP006366.1	488682	488894	+	hypothetical protein	ab initio prediction:Prodigal:2.6	-0.557211	-0.737559	-0.376863	5.86163	-6.69307	1.6985e-05	0.000161083	2.63163	-1.47142	3.84645	3.7875	4.16872	6.58878	6.68853	6.56985	6.10891	6.27923	6.19305	6.76823	6.79937	6.54095
GPBJDOFB_01342	pbpX_1	GPBJDOFB_01342	protein_coding	CP006366.1	1320134	1322389	-	Penicillin-binding protein 2X	ab initio prediction:Prodigal:2.6,similar to AA sequence:UniProtKB:P59676	0.56493	0.381902	0.747958	7.7579	6.68644	1.7155e-05	0.000161826	2.45996	1.47932	8.23481	8.10152	7.80592	7.66368	7.61498	7.55367	7.97497	7.94493	7.90842	7.43199	7.31614	7.54374
GPBJDOFB_01355	NA	GPBJDOFB_01355	protein_coding	CP006366.1	1332630	1333658	-	hypothetical protein	ab initio prediction:Prodigal:2.6	-0.58352	-0.772925	-0.394115	6.24993	-6.67395	1.74804e-05	0.000164018	2.63313	-1.4985	5.95126	5.94897	5.82559	6.40033	6.57642	6.52385	5.87809	6.11836	6.06806	6.58806	6.6667	6.45342
GPBJDOFB_00391	rplA	GPBJDOFB_00391	protein_coding	CP006366.1	372452	373141	+	50S ribosomal protein L1	ab initio prediction:Prodigal:2.6,similar to AA sequence:UniProtKB:Q99W68	0.745279	0.502819	0.98774	8.77114	6.6588	1.78837e-05	0.000165167	2.43619	1.6763	7.85719	7.35336	7.72363	8.85649	8.78139	8.61471	9.74566	9.77939	9.75518	8.88045	9.11247	8.79375
GPBJDOFB_00946	NA	GPBJDOFB_00946	protein_coding	CP006366.1	951765	952100	-	hypothetical protein	ab initio prediction:Prodigal:2.6	0.817217	0.55146	1.08297	4.84438	6.6615	1.78111e-05	0.000165167	3.01366	1.762	5.10198	5.06555	5.1408	4.69086	4.7684	4.74149	5.05756	5.23116	5.10034	4.34612	4.23451	4.65376
GPBJDOFB_01580	pgk	GPBJDOFB_01580	protein_coding	CP006366.1	1541314	1542510	-	Phosphoglycerate kinase	ab initio prediction:Prodigal:2.6,similar to AA sequence:UniProtKB:Q5XA18	-0.519113	-0.687954	-0.350271	8.05908	-6.66041	1.78404e-05	0.000165167	2.39741	-1.43307	6.40236	6.43812	6.59159	8.81187	8.88129	8.72045	8.27771	8.21346	8.19932	8.91546	8.73018	8.52719
GPBJDOFB_00683	def2	GPBJDOFB_00683	protein_coding	CP006366.1	679745	680155	+	Peptide deformylase 2	ab initio prediction:Prodigal:2.6,similar to AA sequence:UniProtKB:Q9KN16	0.71861	0.48334	0.953881	5.41628	6.61674	1.90562e-05	0.000175078	2.74099	1.6456	4.82909	4.694	4.90166	5.52524	5.69464	5.692	6.0739	5.78316	6.00672	5.27694	5.20025	5.31781
GPBJDOFB_01787	NA	GPBJDOFB_01787	protein_coding	CP006366.1	1768782	1769534	+	hypothetical protein	ab initio prediction:Prodigal:2.6	0.851747	0.572631	1.13086	5.63628	6.61065	1.92324e-05	0.000175782	2.76001	1.80468	6.1178	6.13261	6.14719	5.5115	5.48481	5.37499	5.73601	5.89274	6.08106	4.72421	5.15694	5.27545
GPBJDOFB_01635	NA	GPBJDOFB_01635	protein_coding	CP006366.1	1596022	1596795	-	Putative TrmH family tRNA/rRNA methyltransferase	ab initio prediction:Prodigal:2.6,similar to AA sequence:UniProtKB:Q7A794	-0.572328	-0.760061	-0.384595	8.23604	-6.60423	1.94201e-05	0.000176583	2.3265	-1.48692	5.77752	5.44831	5.77695	9.29081	9.45215	9.34031	8.69507	8.58726	8.76538	9.40225	9.26144	9.03501
GPBJDOFB_00699	NA	GPBJDOFB_00699	protein_coding	CP006366.1	695711	696454	+	hypothetical protein	ab initio prediction:Prodigal:2.6	0.697944	0.468198	0.92769	6.68405	6.58098	2.01167e-05	0.000181979	2.38898	1.62219	6.47559	6.35779	6.34255	6.18929	6.54427	6.68432	7.17166	7.32408	7.2841	6.66372	6.52272	6.64858
GPBJDOFB_00248	NA	GPBJDOFB_00248	protein_coding	CP006366.1	225126	226397	+	hypothetical protein	ab initio prediction:Prodigal:2.6	0.455048	0.304526	0.60557	7.34765	6.54899	2.11186e-05	0.000189534	2.25307	1.37083	7.00095	6.97035	7.05842	7.47951	7.52036	7.37431	7.76419	7.73226	7.65824	7.15502	7.31121	7.14699
GPBJDOFB_00382	mtsA	GPBJDOFB_00382	protein_coding	CP006366.1	363776	364708	+	Metal ABC transporter substrate-binding lipoprotein	ab initio prediction:Prodigal:2.6,similar to AA sequence:UniProtKB:P0A4G4	-0.534587	-0.71146	-0.357714	9.70419	-6.5475	2.11668e-05	0.000189534	2.3398	-1.44853	6.86786	6.53001	6.61391	10.9592	11.0331	11.0628	10.386	10.2645	10.3098	10.8973	10.8789	10.6467
GPBJDOFB_00502	rpsA_1	GPBJDOFB_00502	protein_coding	CP006366.1	479704	481836	+	30S ribosomal protein S1	ab initio prediction:Prodigal:2.6,similar to AA sequence:UniProtKB:P9WH43	0.662867	0.443427	0.882308	7.15164	6.54377	2.12872e-05	0.00018965	2.31328	1.58323	7.44686	7.5287	7.66603	7.07949	6.85067	6.86217	7.38426	7.34075	7.31962	6.6017	6.61162	7.12777
GPBJDOFB_00768	glmM	GPBJDOFB_00768	protein_coding	CP006366.1	769053	770408	+	Phosphoglucosamine mutase	ab initio prediction:Prodigal:2.6,similar to AA sequence:UniProtKB:Q8DP16	0.441564	0.295174	0.587954	7.50612	6.53432	2.15957e-05	0.000191041	2.20447	1.35808	7.12706	6.86497	7.06788	7.3822	7.44546	7.37157	8.06835	8.03168	8.03938	7.56793	7.6458	7.46111
GPBJDOFB_01016	NA	GPBJDOFB_01016	protein_coding	CP006366.1	1004537	1004776	+	hypothetical protein	ab initio prediction:Prodigal:2.6	-0.666089	-0.88698	-0.445197	9.39033	-6.53237	2.16599e-05	0.000191041	2.29875	-1.58676	6.19573	5.57554	5.93307	11.0084	11.0523	11.0269	10.0519	9.96827	9.97112	10.8727	10.6405	10.3876
GPBJDOFB_00915	pstB3_1	GPBJDOFB_00915	protein_coding	CP006366.1	922490	923248	-	Phosphate import ATP-binding protein PstB 3	ab initio prediction:Prodigal:2.6,similar to AA sequence:UniProtKB:P0A2V9	0.804757	0.53715	1.07236	5.6368	6.51456	2.22565e-05	0.000195325	2.57033	1.74685	5.93513	5.97485	6.03586	5.13506	5.09126	5.31939	6.00122	5.8867	6.19783	5.34882	5.14036	5.57518
GPBJDOFB_00365	nrdF	GPBJDOFB_00365	protein_coding	CP006366.1	348759	349772	+	Ribonucleoside-diphosphate reductase 2 subunit beta	ab initio prediction:Prodigal:2.6,similar to AA sequence:UniProtKB:P37146	0.788956	0.526112	1.0518	6.3656	6.50239	2.26739e-05	0.000198004	2.37313	1.72782	6.40236	6.59319	6.85165	6.07872	5.8605	6.13683	6.96425	6.70203	6.74041	5.78327	6.00799	6.26602
GPBJDOFB_01596	truA	GPBJDOFB_01596	protein_coding	CP006366.1	1556942	1557691	-	tRNA pseudouridine synthase A	ab initio prediction:Prodigal:2.6,similar to AA sequence:UniProtKB:Q5SHU9	-0.493183	-0.657668	-0.328698	6.92446	-6.4953	2.2921e-05	0.000199176	2.19283	-1.40755	5.70324	5.67676	5.79985	7.52353	7.549	7.615	7.05682	6.89199	6.90587	7.62583	7.38228	7.36339
GPBJDOFB_01693	NA	GPBJDOFB_01693	protein_coding	CP006366.1	1669525	1669776	-	hypothetical protein	ab initio prediction:Prodigal:2.6	0.717762	0.478187	0.957338	6.16735	6.49018	2.3101e-05	0.000199756	2.35992	1.64463	5.90893	5.78896	5.57556	6.18929	6.03645	6.24225	6.90738	6.66721	6.61018	5.82264	5.97719	6.28216
GPBJDOFB_00804	potD_2	GPBJDOFB_00804	protein_coding	CP006366.1	806621	807694	+	Spermidine/putrescine-binding periplasmic protein	ab initio prediction:Prodigal:2.6,similar to AA sequence:UniProtKB:P0AFK9	0.791552	0.527187	1.05592	5.78481	6.48625	2.32403e-05	0.00019998	2.50249	1.73094	6.26966	6.30164	5.97966	5.48362	5.29176	5.53975	6.01051	6.09497	6.23552	5.24252	5.30812	5.65995
GPBJDOFB_00189	metC	GPBJDOFB_00189	protein_coding	CP006366.1	160335	161723	+	Cystathionine beta-lyase MetC	ab initio prediction:Prodigal:2.6,similar to AA sequence:UniProtKB:O31632	0.592991	0.393744	0.792239	7.15512	6.44724	2.46724e-05	0.000211272	2.13452	1.50837	7.22854	7.13892	7.48712	7.01279	6.98249	7.02744	7.29713	7.5036	7.5219	6.74383	6.86476	7.05295
GPBJDOFB_00457	yycJ	GPBJDOFB_00457	protein_coding	CP006366.1	434238	435047	+	Putative metallo-hydrolase YycJ	ab initio prediction:Prodigal:2.6,similar to AA sequence:UniProtKB:C0SP91	0.561209	0.370747	0.75167	6.42308	6.38316	2.72308e-05	0.000232054	2.13162	1.47551	6.33015	6.26645	6.10316	6.19503	6.3221	6.32363	6.89574	6.78722	6.8823	6.54399	6.23321	6.19394
GPBJDOFB_00810	aphA	GPBJDOFB_00810	protein_coding	CP006366.1	813994	814725	+	Class B acid phosphatase	ab initio prediction:Prodigal:2.6,similar to AA sequence:UniProtKB:P44009	-0.527554	-0.706742	-0.348365	7.55121	-6.37785	2.7455e-05	0.00023284	1.94157	-1.44148	6.09764	6.06434	5.81919	8.00912	8.19283	8.08317	7.84947	7.6597	7.84963	8.47123	8.2778	8.24044
GPBJDOFB_00671	lacR_1	GPBJDOFB_00671	protein_coding	CP006366.1	666458	667126	+	Lactose phosphotransferase system repressor	ab initio prediction:Prodigal:2.6,similar to AA sequence:UniProtKB:P67744	-0.485069	-0.65035	-0.319788	9.09215	-6.35769	2.83246e-05	0.000239065	1.95155	-1.39965	6.08307	5.86289	5.77695	11.7096	11.81	11.7275	9.15483	9.08856	9.12424	9.7809	9.58901	9.3982
GPBJDOFB_01056	NA	GPBJDOFB_01056	protein_coding	CP006366.1	1041410	1042105	+	hypothetical protein	ab initio prediction:Prodigal:2.6	0.712419	0.469337	0.955501	5.58303	6.34893	2.87112e-05	0.000241174	2.30416	1.63855	5.68018	5.8849	5.78353	5.28796	5.10602	5.37499	6.15431	5.89274	5.96806	5.10879	5.2932	5.4617
GPBJDOFB_01708	NA	GPBJDOFB_01708	protein_coding	CP006366.1	1683720	1684535	-	hypothetical protein	ab initio prediction:Prodigal:2.6	-0.592521	-0.795222	-0.38982	9.91302	-6.33236	2.94581e-05	0.000246276	1.98105	-1.50788	8.79126	8.43042	8.46759	10.2451	10.3153	10.2997	10.2393	10.0213	10.0784	10.8552	10.6737	10.5389
GPBJDOFB_00125	znuB	GPBJDOFB_00125	protein_coding	CP006366.1	90140	90955	+	High-affinity zinc uptake system membrane protein ZnuB	ab initio prediction:Prodigal:2.6,similar to AA sequence:UniProtKB:O34610	0.674812	0.443296	0.906329	5.81972	6.31421	3.03001e-05	0.000252119	2.19916	1.59639	6.08891	6.06675	6.31556	5.6642	5.2982	5.41267	6.14871	6.15402	6.17133	5.37553	5.4849	5.65582
GPBJDOFB_00266	iscU	GPBJDOFB_00266	protein_coding	CP006366.1	247339	247818	+	Iron-sulfur cluster assembly scaffold protein IscU	ab initio prediction:Prodigal:2.6,similar to AA sequence:UniProtKB:Q9A1G2	0.826832	0.542126	1.11154	4.71086	6.29126	3.14007e-05	0.000258836	2.44162	1.77379	5.21323	5.12222	5.21083	4.07093	4.37637	4.16707	5.07537	5.08576	5.09009	4.31333	4.15969	4.64547
GPBJDOFB_00659	glpQ1	GPBJDOFB_00659	protein_coding	CP006366.1	653067	654800	+	putative glycerophosphodiester phosphodiesterase 1	ab initio prediction:Prodigal:2.6,similar to AA sequence:UniProtKB:P9WMU3	0.504996	0.331137	0.678855	6.9467	6.29229	3.13506e-05	0.000258836	1.8853	1.41912	7.10271	7.06495	6.88263	6.5668	6.49466	6.59113	7.24955	7.47368	7.38292	6.71692	6.91437	6.92006
GPBJDOFB_00439	NA	GPBJDOFB_00439	protein_coding	CP006366.1	414006	414932	-	hypothetical protein	ab initio prediction:Prodigal:2.6	0.822916	0.539248	1.10658	6.19685	6.28438	3.17391e-05	0.000260408	2.08524	1.76898	6.4187	6.39084	6.70685	6.15435	5.8605	6.06764	6.52214	6.52662	6.54975	5.30501	5.76282	6.09694
GPBJDOFB_01638	cysS	GPBJDOFB_01638	protein_coding	CP006366.1	1598214	1599557	-	Cysteine--tRNA ligase	ab initio prediction:Prodigal:2.6,similar to AA sequence:UniProtKB:Q06752	0.829951	0.5434	1.1165	6.08527	6.27435	3.22389e-05	0.000263285	2.11968	1.77762	6.57059	6.76913	6.60836	5.78714	5.83414	5.9034	6.3717	6.33799	6.30806	4.99623	5.56992	5.96656
GPBJDOFB_01754	NA	GPBJDOFB_01754	protein_coding	CP006366.1	1737595	1738326	+	hypothetical protein	ab initio prediction:Prodigal:2.6	0.549982	0.358997	0.740967	6.58897	6.23831	3.41052e-05	0.000277243	1.83997	1.46407	6.03844	6.128	6.0926	6.60397	6.6983	6.4193	7.26127	7.15339	7.04768	6.57889	6.6236	6.42221
GPBJDOFB_01783	rpmGA	GPBJDOFB_01783	protein_coding	CP006366.1	1766336	1766485	+	50S ribosomal protein L33 1	ab initio prediction:Prodigal:2.6,similar to AA sequence:UniProtKB:P23375	-0.981946	-1.32465	-0.639244	4.60546	-6.20711	3.58135e-05	0.000289794	2.18334	-1.97513	4.12208	3.65292	3.20348	4.31194	4.67251	4.51274	4.95867	4.75524	4.37186	5.49731	5.68492	5.52183
GPBJDOFB_01368	NA	GPBJDOFB_01368	protein_coding	CP006366.1	1347083	1348714	-	hypothetical protein	ab initio prediction:Prodigal:2.6	0.590686	0.38442	0.796951	6.96694	6.20366	3.60075e-05	0.000290033	1.79443	1.50596	7.25218	7.28363	7.37504	6.9799	6.70801	6.95631	7.02662	7.15339	7.10607	6.49853	6.45057	6.81308
GPBJDOFB_00510	ydcP_2	GPBJDOFB_00510	protein_coding	CP006366.1	487196	488473	+	putative protease YdcP	ab initio prediction:Prodigal:2.6,similar to AA sequence:UniProtKB:P76104	0.708882	0.459445	0.958319	6.84278	6.15646	3.87812e-05	0.000309836	1.71901	1.63454	6.88812	7.01094	7.39881	6.6444	6.42574	6.78627	7.12824	7.13439	7.23144	6.41856	6.45281	6.59362
GPBJDOFB_01624	lacB_2	GPBJDOFB_01624	protein_coding	CP006366.1	1587910	1588425	-	Galactose-6-phosphate isomerase subunit LacB	ab initio prediction:Prodigal:2.6,similar to AA sequence:UniProtKB:P65647	-0.54852	-0.741549	-0.355492	7.72775	-6.15587	3.88173e-05	0.000309836	1.63843	-1.46259	5.94483	5.74452	5.80309	10.5913	10.7343	10.6307	7.04782	6.84446	6.91895	7.73302	7.42284	7.31716
GPBJDOFB_01630	rplM	GPBJDOFB_01630	protein_coding	CP006366.1	1593034	1593480	-	50S ribosomal protein L13	ab initio prediction:Prodigal:2.6,similar to AA sequence:UniProtKB:Q2FW38	0.543374	0.352034	0.734714	8.66458	6.15192	3.90594e-05	0.000310364	1.62182	1.45738	7.50267	7.1605	7.29556	8.31161	8.36836	8.48047	9.8695	9.67281	9.77631	9.27535	9.25568	9.00616
GPBJDOFB_00887	pdxY	GPBJDOFB_00887	protein_coding	CP006366.1	891486	892352	-	Pyridoxamine kinase	ab initio prediction:Prodigal:2.6,protein motif:HAMAP:MF_01639	-0.599438	-0.812325	-0.386552	6.42655	-6.09978	4.24125e-05	0.000335497	1.62837	-1.51513	5.84472	5.60235	5.45708	6.43229	6.78569	6.68651	6.50691	6.30891	6.42073	7.1064	6.97486	6.99213
GPBJDOFB_01208	phrA	GPBJDOFB_01208	protein_coding	CP006366.1	1178901	1180310	-	Deoxyribodipyrimidine photo-lyase	ab initio prediction:Prodigal:2.6,similar to AA sequence:UniProtKB:Q9KNA8	-0.41323	-0.560214	-0.266246	6.66357	-6.0903	4.3054e-05	0.00033905	1.61052	-1.33166	6.57684	6.701	6.62128	6.58441	6.66878	6.60979	6.50472	6.42604	6.56648	6.89183	6.93695	6.87467
GPBJDOFB_00669	NA	GPBJDOFB_00669	protein_coding	CP006366.1	664163	665221	+	hypothetical protein	ab initio prediction:Prodigal:2.6	0.620683	0.399239	0.842127	6.2182	6.0719	4.43292e-05	0.000347541	1.69259	1.5376	6.49334	6.54908	6.48662	5.79093	6.00136	5.89962	6.54363	6.43642	6.69717	5.70116	6.02616	5.99295
GPBJDOFB_00788	pepV	GPBJDOFB_00788	protein_coding	CP006366.1	791189	792598	+	Beta-Ala-Xaa dipeptidase	ab initio prediction:Prodigal:2.6,similar to AA sequence:UniProtKB:P45494	0.450624	0.289639	0.611608	7.19085	6.06385	4.48989e-05	0.000348906	1.51166	1.36663	7.61937	7.46165	7.53275	7.02895	6.92746	7.05152	7.2908	7.39923	7.26941	6.80211	6.84614	7.06077
GPBJDOFB_01659	NA	GPBJDOFB_01659	protein_coding	CP006366.1	1622171	1622518	-	hypothetical protein	ab initio prediction:Prodigal:2.6	-0.513712	-0.69717	-0.330254	7.13979	-6.06597	4.47484e-05	0.000348906	1.43449	-1.42772	5.15311	5.17676	5.19116	7.753	7.89117	7.6991	7.61488	7.47166	7.57982	8.27233	8.04892	7.82552
GPBJDOFB_01704	speB_1	GPBJDOFB_01704	protein_coding	CP006366.1	1680193	1680498	-	Streptopain	ab initio prediction:Prodigal:2.6,similar to AA sequence:UniProtKB:P0C0J1	-0.682193	-0.926085	-0.438301	12.3726	-6.05938	4.5219e-05	0.000349852	1.66267	-1.60458	12.5568	12.0399	12.3128	11.4799	11.7733	11.6795	12.4726	12.3874	12.401	13.2128	13.0567	13.0989
GPBJDOFB_00128	pbpF_1	GPBJDOFB_00128	protein_coding	CP006366.1	92789	95089	+	Penicillin-binding protein 1F	ab initio prediction:Prodigal:2.6,similar to AA sequence:UniProtKB:P38050	0.400989	0.255954	0.546025	7.99847	5.98932	5.05608e-05	0.000389473	1.30136	1.32041	7.8234	7.73963	7.76328	7.86259	7.86755	7.71426	8.42911	8.34599	8.38842	7.93333	7.96743	8.14662
GPBJDOFB_00740	NA	GPBJDOFB_00740	protein_coding	CP006366.1	736508	737296	+	GTP cyclohydrolase 1 type 2	ab initio prediction:Prodigal:2.6,similar to AA sequence:UniProtKB:Q97PK0	0.847187	0.538393	1.15598	5.6987	5.94332	5.44267e-05	0.000417429	1.6493	1.79899	5.96086	5.91462	6.32009	5.57453	5.33625	5.46997	5.95386	5.89575	6.21208	5.05029	5.17876	5.51729
GPBJDOFB_01194	xerD	GPBJDOFB_01194	protein_coding	CP006366.1	1165272	1166414	+	Tyrosine recombinase XerD	ab initio prediction:Prodigal:2.6,similar to AA sequence:UniProtKB:P0A0P0	0.553162	0.350101	0.756223	7.01745	5.90125	5.82351e-05	0.000444704	1.26398	1.4673	7.57944	7.10534	7.17436	6.8032	6.83525	6.87765	7.20845	7.15465	7.30308	6.69163	6.63942	6.83694
GPBJDOFB_00632	rpmI	GPBJDOFB_00632	protein_coding	CP006366.1	623806	624003	+	50S ribosomal protein L35	ab initio prediction:Prodigal:2.6,similar to AA sequence:UniProtKB:P55874	0.719944	0.455398	0.98449	6.38011	5.89543	5.87844e-05	0.000446964	1.2681	1.64712	5.57996	5.50979	5.88493	6.21777	5.96539	6.18429	7.2984	7.08906	7.38187	6.78626	6.5606	6.10301
GPBJDOFB_00636	aroD	GPBJDOFB_00636	protein_coding	CP006366.1	628190	628876	+	3-dehydroquinate dehydratase	ab initio prediction:Prodigal:2.6,similar to AA sequence:UniProtKB:P63590	0.687768	0.434519	0.941018	5.68195	5.88317	5.99575e-05	0.000451988	1.51863	1.61079	5.87549	5.47395	5.39827	5.5657	5.62462	5.73088	6.14309	6.1132	5.9398	5.48264	5.27812	5.55762
GPBJDOFB_01328	gpsB	GPBJDOFB_01328	protein_coding	CP006366.1	1304773	1305099	-	Cell cycle protein GpsB	ab initio prediction:Prodigal:2.6,similar to AA sequence:UniProtKB:Q8Y614	-0.476015	-0.651221	-0.300809	6.87323	-5.88558	5.97247e-05	0.000451988	1.13162	-1.3909	4.23184	4.04371	3.45502	7.91658	7.96792	8.05536	7.51292	7.55213	7.61599	8.21357	8.01748	7.89624
GPBJDOFB_01117	NA	GPBJDOFB_01117	protein_coding	CP006366.1	1105643	1105876	-	hypothetical protein	ab initio prediction:Prodigal:2.6	-0.464038	-0.636002	-0.292074	6.41465	-5.84568	6.37026e-05	0.000478176	1.1484	-1.3794	4.94322	4.72483	4.9137	6.81257	6.82859	6.77804	6.66034	6.77418	6.84925	7.41921	7.22209	7.04981
GPBJDOFB_00002	dnaN	GPBJDOFB_00002	protein_coding	CP006366.1	1743	2879	+	DNA polymerase III subunit beta	ab initio prediction:Prodigal:2.6,similar to AA sequence:UniProtKB:O06672	-0.405057	-0.555439	-0.254674	8.49774	-5.83493	6.4821e-05	0.00048451	1.06652	-1.32414	6.77843	6.71335	6.56128	9.13039	9.14383	9.19842	8.96047	8.89594	8.82609	9.35168	9.30828	9.10471
GPBJDOFB_00379	mtnN	GPBJDOFB_00379	protein_coding	CP006366.1	361697	362392	+	5'-methylthioadenosine/S-adenosylhomocysteine nucleosidase	ab initio prediction:Prodigal:2.6,similar to AA sequence:UniProtKB:A6T4W3	0.547686	0.344068	0.751303	6.75628	5.82685	6.56757e-05	0.000488827	1.15539	1.46174	6.86445	6.63761	7.00311	6.4468	6.52792	6.45328	7.23642	7.16467	7.03438	6.40566	6.61562	6.68545
GPBJDOFB_01106	alaS	GPBJDOFB_01106	protein_coding	CP006366.1	1091175	1093793	-	Alanine--tRNA ligase	ab initio prediction:Prodigal:2.6,similar to AA sequence:UniProtKB:P67011	0.511777	0.320788	0.702767	7.36112	5.80483	6.8065e-05	0.000504481	1.05108	1.42581	7.62743	7.62254	7.74401	7.2819	7.17325	7.14405	7.44146	7.62018	7.54554	6.78825	7.05667	7.28816
GPBJDOFB_00322	rdgB	GPBJDOFB_00322	protein_coding	CP006366.1	306030	307016	+	dITP/XTP pyrophosphatase	ab initio prediction:Prodigal:2.6,similar to AA sequence:UniProtKB:P52061	0.583384	0.365407	0.801362	6.50892	5.79778	6.88484e-05	0.000508153	1.17096	1.49836	6.32272	6.63274	6.76785	6.42497	6.29015	6.5115	6.78283	6.74107	6.92329	6.12934	6.26925	6.31127
GPBJDOFB_00835	prfA_1	GPBJDOFB_00835	protein_coding	CP006366.1	837325	838404	+	Peptide chain release factor 1	ab initio prediction:Prodigal:2.6,similar to AA sequence:UniProtKB:Q8DU64	-0.490975	-0.674546	-0.307405	6.86059	-5.79394	6.92797e-05	0.000509205	1.02902	-1.40539	6.06242	6.10943	5.88798	7.00136	7.09588	6.99231	6.81676	7.07318	6.98821	7.60001	7.46562	7.23389
GPBJDOFB_01534	NA	GPBJDOFB_01534	protein_coding	CP006366.1	1497359	1498015	+	hypothetical protein	ab initio prediction:Prodigal:2.6	0.486418	0.304129	0.668707	7.60927	5.78052	7.08088e-05	0.000518285	0.964885	1.40096	7.92168	7.57173	7.83314	7.20858	7.18199	7.3606	7.9446	7.90438	8.03137	7.37355	7.52325	7.45638
GPBJDOFB_01694	NA	GPBJDOFB_01694	protein_coding	CP006366.1	1669854	1671482	-	N-acetylmuramoyl-L-alanine amidase domain-containing protein	ab initio prediction:Prodigal:2.6,similar to AA sequence:UniProtKB:Q2G222	0.573361	0.35816	0.788563	9.60775	5.77167	7.18372e-05	0.00052364	1.02033	1.48799	9.04203	8.83048	9.07209	9.48729	9.40593	9.44274	10.4458	10.3932	10.1955	9.60665	9.85981	9.51146
GPBJDOFB_00690	NA	GPBJDOFB_00690	protein_coding	CP006366.1	687122	688129	+	Phosphomevalonate kinase	ab initio prediction:Prodigal:2.6,similar to AA sequence:UniProtKB:Q9KWG3	0.648823	0.405067	0.892579	5.77454	5.76619	7.2481e-05	0.000526159	1.28643	1.56789	6.14611	5.90926	5.96526	5.44559	5.32368	5.48521	5.9856	6.10801	6.30363	5.35956	5.51094	5.75164
GPBJDOFB_00846	gyrA	GPBJDOFB_00846	protein_coding	CP006366.1	849519	852005	+	DNA gyrase subunit A	ab initio prediction:Prodigal:2.6,similar to AA sequence:UniProtKB:P05653	0.344224	0.214132	0.474316	8.42445	5.73203	7.6637e-05	0.000554048	0.876352	1.26947	7.6072	7.68658	7.74738	8.46146	8.4349	8.48679	9.03555	8.93746	8.89542	8.6427	8.59726	8.56065
GPBJDOFB_01731	ctsR	GPBJDOFB_01731	protein_coding	CP006366.1	1709083	1709544	-	Transcriptional regulator CtsR	ab initio prediction:Prodigal:2.6,similar to AA sequence:UniProtKB:P37568	0.517588	0.320971	0.714205	6.02478	5.7027	8.04054e-05	0.000578919	1.09448	1.43156	5.43141	5.65452	5.78353	6.14844	6.21385	6.17178	6.39317	6.28614	6.49642	5.81875	5.87733	6.02206
GPBJDOFB_00940	alsT	GPBJDOFB_00940	protein_coding	CP006366.1	945336	946658	+	Amino-acid carrier protein AlsT	ab initio prediction:Prodigal:2.6,similar to AA sequence:UniProtKB:Q45068	0.701648	0.434755	0.968541	6.34645	5.69508	8.14158e-05	0.00058381	1.09303	1.62636	6.5664	6.93783	7.08396	6.15729	6.24085	6.1905	6.51346	6.37731	6.54788	5.6096	5.75558	6.17678
GPBJDOFB_00885	ybiT_2	GPBJDOFB_00885	protein_coding	CP006366.1	889273	890817	-	putative ABC transporter ATP-binding protein YbiT	ab initio prediction:Prodigal:2.6,similar to AA sequence:UniProtKB:P0A9U3	0.656431	0.40655	0.906313	6.09358	5.69079	8.19899e-05	0.000585547	1.14107	1.57618	6.54954	6.5713	6.68593	5.77951	5.97346	5.79751	6.31036	6.10801	6.27451	5.54045	5.4849	6.04745
GPBJDOFB_00733	rnz	GPBJDOFB_00733	protein_coding	CP006366.1	729775	730704	+	Ribonuclease Z	ab initio prediction:Prodigal:2.6,similar to AA sequence:UniProtKB:P54548	0.937046	0.578798	1.29529	6.46746	5.66625	8.53621e-05	0.000607172	0.928445	1.9146	7.34182	6.22176	6.23143	5.81351	5.84738	5.94441	7.26903	7.20893	7.07262	6.104	6.25648	6.29811
GPBJDOFB_00840	NA	GPBJDOFB_00840	protein_coding	CP006366.1	841540	842517	+	hypothetical protein	ab initio prediction:Prodigal:2.6	0.693637	0.427603	0.959672	5.87869	5.64823	8.79293e-05	0.000622921	1.05445	1.61736	5.99551	6.15315	5.95364	5.40158	5.40947	5.87283	6.36689	6.3224	6.27451	5.41213	5.66573	5.71645
GPBJDOFB_01211	NA	GPBJDOFB_01211	protein_coding	CP006366.1	1182006	1182236	-	hypothetical protein	ab initio prediction:Prodigal:2.6	-0.726745	-1.00574	-0.447746	5.38691	-5.64283	8.87161e-05	0.000625981	1.01883	-1.6549	3.63893	3.66568	4.00944	5.85399	5.72364	6.08775	5.36327	5.68907	5.72144	6.51304	6.36751	6.00919
GPBJDOFB_00319	ybhL	GPBJDOFB_00319	protein_coding	CP006366.1	303952	304641	+	Inner membrane protein YbhL	ab initio prediction:Prodigal:2.6,similar to AA sequence:UniProtKB:P0AAC4	0.431837	0.265373	0.598301	7.12104	5.61975	9.21561e-05	0.000647663	0.713597	1.34895	6.54529	6.36759	6.61022	7.13431	7.21129	7.0257	7.67745	7.5926	7.66516	7.34814	7.19692	7.07781
GPBJDOFB_01287	NA	GPBJDOFB_01287	protein_coding	CP006366.1	1267980	1268513	+	hypothetical protein	ab initio prediction:Prodigal:2.6	-0.470468	-0.651975	-0.288961	7.92969	-5.61507	9.287e-05	0.00065009	0.666562	-1.38556	5.80265	5.62541	5.92714	8.83274	9.00505	8.98585	8.19731	8.25393	8.3188	8.93983	8.70032	8.56725
GPBJDOFB_01623	lacC_3	GPBJDOFB_01623	protein_coding	CP006366.1	1586935	1587864	-	Tagatose-6-phosphate kinase	ab initio prediction:Prodigal:2.6,similar to AA sequence:UniProtKB:P23391	-0.482805	-0.669905	-0.295705	7.62628	-5.59005	9.67907e-05	0.000674857	0.683533	-1.39746	6.03239	5.84336	5.63862	10.3324	10.3897	10.2834	7.02356	6.95687	6.88675	7.55162	7.44888	7.12777
GPBJDOFB_00390	rplK	GPBJDOFB_00390	protein_coding	CP006366.1	371921	372346	+	50S ribosomal protein L11	ab initio prediction:Prodigal:2.6,similar to AA sequence:UniProtKB:P0A0F2	0.626188	0.381378	0.870998	8.66448	5.54108	0.000104977	0.000729055	0.57055	1.54348	7.72827	7.1605	7.32292	8.761	8.8025	8.94556	9.64041	9.42513	9.54729	9.10141	8.89617	8.64261
GPBJDOFB_00330	trmL	GPBJDOFB_00330	protein_coding	CP006366.1	311251	311799	+	tRNA (cytidine(34)-2'-O)-methyltransferase	ab initio prediction:Prodigal:2.6,similar to AA sequence:UniProtKB:P0AGJ7	0.445215	0.270714	0.619716	6.63694	5.52701	0.00010746	0.000743369	0.673671	1.36152	6.09474	6.06675	6.15736	7.10716	6.97044	7.1757	6.98639	6.85842	6.85683	6.56038	6.41883	6.39031
GPBJDOFB_01221	ftsZ	GPBJDOFB_01221	protein_coding	CP006366.1	1192251	1193570	-	Cell division protein FtsZ	ab initio prediction:Prodigal:2.6,similar to AA sequence:UniProtKB:P17865	0.38025	0.231095	0.529405	7.74339	5.52266	0.000108241	0.000745845	0.504183	1.30157	7.0179	7.10885	7.08928	7.52239	7.59157	7.40935	8.34595	8.40479	8.38423	8.1469	7.96273	7.93672
GPBJDOFB_00151	NA	GPBJDOFB_00151	protein_coding	CP006366.1	118564	120288	+	hypothetical protein	ab initio prediction:Prodigal:2.6	0.434678	0.263689	0.605667	7.74088	5.50703	0.000111094	0.000759576	0.478617	1.35161	7.43083	7.45614	7.57793	7.21566	7.40426	7.46293	8.18983	8.27548	8.38685	7.85005	7.89432	7.74632
GPBJDOFB_00720	ilvE	GPBJDOFB_00720	protein_coding	CP006366.1	719714	720736	+	Branched-chain-amino-acid aminotransferase	ab initio prediction:Prodigal:2.6,similar to AA sequence:UniProtKB:A0R066	0.700028	0.424714	0.975342	5.71782	5.50814	0.00011089	0.000759576	0.901557	1.62454	5.98301	6.1349	5.94779	5.58332	5.5402	5.61558	5.76557	6.23235	5.90514	5.19532	5.26797	5.44269
GPBJDOFB_01195	hup	GPBJDOFB_01195	protein_coding	CP006366.1	1166504	1166779	-	DNA-binding protein HU	ab initio prediction:Prodigal:2.6,similar to AA sequence:UniProtKB:Q9XB21	-0.669749	-0.934968	-0.404529	9.37067	-5.47047	0.000118083	0.000804239	0.53307	-1.5908	6.19573	5.45568	5.73683	10.718	10.9327	10.8225	9.96475	10.1516	10.218	10.9907	10.8033	10.4582
GPBJDOFB_01555	NA	GPBJDOFB_01555	protein_coding	CP006366.1	1517922	1518818	+	hypothetical protein	ab initio prediction:Prodigal:2.6	0.759794	0.458438	1.06115	5.85811	5.46177	0.000119813	0.000811059	0.821119	1.69325	6.32024	6.37732	6.5126	5.64335	5.67002	5.62019	5.98246	5.78965	6.20259	5.44277	5.11795	5.61819
GPBJDOFB_01769	ruvA	GPBJDOFB_01769	protein_coding	CP006366.1	1750132	1750728	-	Holliday junction ATP-dependent DNA helicase RuvA	ab initio prediction:Prodigal:2.6,similar to AA sequence:UniProtKB:P40832	0.758297	0.457482	1.05911	5.19327	5.46082	0.000120004	0.000811059	0.926161	1.69149	5.436	5.3841	5.57177	4.74666	4.96741	4.64528	5.82292	5.66102	5.43599	4.69905	4.83845	5.11056
GPBJDOFB_00672	lacC_1	GPBJDOFB_00672	protein_coding	CP006366.1	667123	668034	+	Tagatose-6-phosphate kinase	ab initio prediction:Prodigal:2.6,similar to AA sequence:UniProtKB:Q833W9	-0.403859	-0.564255	-0.243463	8.50878	-5.45449	0.000121282	0.000816569	0.386881	-1.32304	6.35462	6.48749	6.44986	10.5959	10.7408	10.6672	8.24136	8.30919	8.29724	8.83497	8.69513	8.43158
GPBJDOFB_01705	speB_2	GPBJDOFB_01705	protein_coding	CP006366.1	1680500	1681696	-	Streptopain	ab initio prediction:Prodigal:2.6,similar to AA sequence:UniProtKB:P0DD38	-0.630957	-0.882211	-0.379704	13.2418	-5.44009	0.00012424	0.000833303	0.655553	-1.54859	13.2178	12.6229	12.8376	12.4811	12.5693	12.6181	13.5215	13.5319	13.3905	13.9761	14.1797	13.9549
GPBJDOFB_00660	rpsP	GPBJDOFB_00660	protein_coding	CP006366.1	654927	655199	+	30S ribosomal protein S16	ab initio prediction:Prodigal:2.6,similar to AA sequence:UniProtKB:P66444	0.554416	0.333421	0.775412	6.86211	5.43464	0.000125381	0.000837774	0.386033	1.46857	5.69176	5.01656	5.45708	7.01765	7.1503	7.15996	7.86406	7.78275	7.77721	7.24325	7.33327	6.85143
GPBJDOFB_00329	NA	GPBJDOFB_00329	protein_coding	CP006366.1	310810	311073	+	Putative membrane protein insertion efficiency factor	ab initio prediction:Prodigal:2.6,similar to AA sequence:UniProtKB:Q97NX8	0.980516	0.588933	1.3721	3.65753	5.42437	0.000127559	0.000845916	1.23886	1.97317	4.24238	4.06314	4.04273	3.2526	3.20188	3.33909	3.98089	4.04022	4.02969	3.22794	2.86224	3.60756
GPBJDOFB_01438	NA	GPBJDOFB_01438	protein_coding	CP006366.1	1410741	1411193	+	Putative universal stress protein	ab initio prediction:Prodigal:2.6,similar to AA sequence:UniProtKB:Q7A551	-0.521328	-0.729503	-0.313153	9.278	-5.42501	0.000127421	0.000845916	0.404276	-1.43528	7.63943	7.18399	7.37286	10.1387	10.2711	10.1873	9.59611	9.41729	9.52035	10.1668	10.027	9.81505
GPBJDOFB_00335	corC	GPBJDOFB_00335	protein_coding	CP006366.1	315264	316598	+	Magnesium and cobalt efflux protein CorC	ab initio prediction:Prodigal:2.6,similar to AA sequence:UniProtKB:P0AE78	0.747881	0.44859	1.04717	6.7733	5.41323	0.000129965	0.000858643	0.447596	1.67932	6.81769	6.79696	6.78599	6.60828	6.62846	6.49151	6.914	7.11643	7.53896	6.63967	6.44607	6.49554
GPBJDOFB_00438	pcp	GPBJDOFB_00438	protein_coding	CP006366.1	413309	413956	-	Pyrrolidone-carboxylate peptidase	ab initio prediction:Prodigal:2.6,similar to AA sequence:UniProtKB:Q5XDD4	0.426218	0.255037	0.597398	6.07443	5.39382	0.000134276	0.000883814	0.475987	1.34371	5.82734	5.66409	5.83828	5.57893	5.52929	5.64754	6.70297	6.71573	6.72227	6.11673	6.36751	6.18252
GPBJDOFB_01590	rpoE	GPBJDOFB_01590	protein_coding	CP006366.1	1551848	1552423	-	putative DNA-directed RNA polymerase subunit delta	ab initio prediction:Prodigal:2.6,similar to AA sequence:UniProtKB:Q5XA09	-0.437271	-0.613015	-0.261528	7.1777	-5.39002	0.000135135	0.000886165	0.292969	-1.35404	5.82384	6.07635	5.72662	7.74225	7.75031	7.7067	7.40671	7.24717	7.34463	7.96006	7.73225	7.61554
GPBJDOFB_00363	NA	GPBJDOFB_00363	protein_coding	CP006366.1	345317	346024	+	hypothetical protein	ab initio prediction:Prodigal:2.6	0.693887	0.41478	0.972994	6.284	5.38562	0.000136139	0.000889444	0.518781	1.61764	6.51086	6.55252	6.66826	6.12757	5.94911	6.20898	6.73881	6.58563	6.63683	5.47277	6.13339	5.82322
GPBJDOFB_00949	pyk	GPBJDOFB_00949	protein_coding	CP006366.1	955061	956563	-	Pyruvate kinase	ab initio prediction:Prodigal:2.6,similar to AA sequence:UniProtKB:P34038	0.445691	0.264944	0.626438	8.47284	5.34172	0.000146598	0.000954238	0.201366	1.36197	7.99045	7.6011	7.84026	8.38754	8.50757	8.5031	9.10476	9.02052	9.04519	8.62722	8.64653	8.39989
GPBJDOFB_01822	trpS2	GPBJDOFB_01822	protein_coding	CP006366.1	1806655	1807677	-	Tryptophan--tRNA ligase 2	ab initio prediction:Prodigal:2.6,similar to AA sequence:UniProtKB:Q9RVD6	0.660661	0.392594	0.928727	6.1157	5.33892	0.000147293	0.000955237	0.533855	1.58081	6.64192	6.6901	6.37341	5.95896	6.00136	6.26008	6.08273	6.37731	6.20021	5.57313	5.54073	5.68848
GPBJDOFB_00249	yhaM	GPBJDOFB_00249	protein_coding	CP006366.1	226387	227325	+	3'-5' exoribonuclease YhaM	ab initio prediction:Prodigal:2.6,similar to AA sequence:UniProtKB:O07521	0.521222	0.309551	0.732892	7.04401	5.33434	0.000148438	0.000959138	0.237887	1.43517	6.57267	6.43998	6.82319	7.13879	7.07165	7.04125	7.68133	7.40029	7.55395	6.95696	7.09159	6.75646
GPBJDOFB_01410	accA	GPBJDOFB_01410	protein_coding	CP006366.1	1384312	1385082	-	Acetyl-coenzyme A carboxylase carboxyl transferase subunit alpha	ab initio prediction:Prodigal:2.6,similar to AA sequence:UniProtKB:Q9FBB7	0.519561	0.308465	0.730657	6.1274	5.3318	0.000149075	0.00095974	0.470581	1.43352	6.59339	6.4566	6.55936	5.88274	5.9409	5.83367	6.23312	6.37299	6.36018	5.50701	5.89391	5.89493
GPBJDOFB_00715	pyrC	GPBJDOFB_00715	protein_coding	CP006366.1	711998	713266	+	Dihydroorotase	ab initio prediction:Prodigal:2.6,similar to AA sequence:UniProtKB:O66990	0.439251	0.260181	0.618321	6.98883	5.31383	0.000153677	0.000985769	0.236409	1.3559	7.08087	6.92195	7.06653	6.89954	6.92954	7.06003	7.25477	7.21377	7.25686	6.60396	6.89473	6.68342
GPBJDOFB_00345	upp	GPBJDOFB_00345	protein_coding	CP006366.1	326668	327297	+	Uracil phosphoribosyltransferase	ab initio prediction:Prodigal:2.6,similar to AA sequence:UniProtKB:P67396	-0.483393	-0.68107	-0.285716	6.32872	-5.2974	0.000158015	0.00100944	0.248135	-1.39803	5.43141	5.66091	5.7129	6.23181	6.38396	6.35162	6.54363	6.3987	6.54037	7.01079	7.04038	6.63817
GPBJDOFB_00792	rplL	GPBJDOFB_00792	protein_coding	CP006366.1	796029	796394	+	50S ribosomal protein L7/L12	ab initio prediction:Prodigal:2.6,similar to AA sequence:UniProtKB:P0A471	0.53091	0.313638	0.748181	6.6688	5.29342	0.000159084	0.00100944	0.170334	1.44484	5.69176	5.32898	5.31896	6.53998	6.84628	6.86993	7.59238	7.40769	7.5333	7.15964	6.95919	6.77748
GPBJDOFB_01433	gatA	GPBJDOFB_01433	protein_coding	CP006366.1	1404834	1406300	-	Glutamyl-tRNA(Gln) amidotransferase subunit A	ab initio prediction:Prodigal:2.6,similar to AA sequence:UniProtKB:Q97SE6	0.407288	0.240666	0.57391	6.92532	5.29526	0.000158588	0.00100944	0.178565	1.32619	6.61178	6.73925	6.86101	6.7398	6.52243	6.56507	7.38069	7.47469	7.31743	6.92114	6.99652	6.97403
GPBJDOFB_00945	artQ_1	GPBJDOFB_00945	protein_coding	CP006366.1	951017	951658	-	Arginine transport system permease protein ArtQ	ab initio prediction:Prodigal:2.6,similar to AA sequence:UniProtKB:P54536	0.78458	0.460258	1.1089	5.31626	5.24057	0.000174033	0.00110034	0.599529	1.72259	6.0713	5.99015	5.79985	5.26631	5.12063	5.27331	5.26322	5.24067	5.58941	4.74895	4.50015	4.93119
GPBJDOFB_01422	fabM	GPBJDOFB_01422	protein_coding	CP006366.1	1394148	1394939	-	Trans-2-decenoyl-[acyl-carrier-protein] isomerase	ab initio prediction:Prodigal:2.6,similar to AA sequence:UniProtKB:Q8DR19	0.600396	0.351496	0.849295	5.4658	5.22555	0.000178547	0.00112484	0.408129	1.51613	5.47224	5.52037	5.64947	4.95727	4.95115	5.34188	6.04104	5.92258	5.81465	5.2826	5.30812	5.32821
GPBJDOFB_00508	NA	GPBJDOFB_00508	protein_coding	CP006366.1	485676	485960	-	hypothetical protein	ab initio prediction:Prodigal:2.6	-0.481341	-0.68107	-0.281611	5.37252	-5.2207	0.000180029	0.00113015	0.329804	-1.39604	4.14471	4.18343	4.49967	5.67245	5.70922	5.52508	5.4294	5.55832	5.60749	6.0976	6.00494	6.03798
GPBJDOFB_01215	ileS	GPBJDOFB_01215	protein_coding	CP006366.1	1186017	1188818	-	Isoleucine--tRNA ligase	ab initio prediction:Prodigal:2.6,similar to AA sequence:UniProtKB:P41972	0.578271	0.337872	0.818671	7.45392	5.21094	0.000183053	0.00114506	0.0173751	1.49306	7.9225	7.92295	8.05059	7.45579	7.15385	7.06342	7.63103	7.43797	7.70516	6.85052	7.03739	7.2158
GPBJDOFB_01592	ykuT	GPBJDOFB_01592	protein_coding	CP006366.1	1554244	1555089	+	putative MscS family protein YkuT	ab initio prediction:Prodigal:2.6,similar to AA sequence:UniProtKB:O34897	-0.459609	-0.651331	-0.267887	6.39462	-5.19319	0.000188688	0.00117613	0.108546	-1.37517	5.97039	5.86566	6.09525	6.38031	6.68608	6.60049	6.27483	6.25832	6.29474	6.78228	6.70479	6.82231
GPBJDOFB_00657	yknY_1	GPBJDOFB_00657	protein_coding	CP006366.1	650871	651581	+	putative ABC transporter ATP-binding protein YknY	ab initio prediction:Prodigal:2.6,similar to AA sequence:UniProtKB:O31711	0.469419	0.272995	0.665844	6.22535	5.17706	0.000193966	0.00120478	0.0955441	1.38455	5.5421	5.09888	5.31896	6.51953	6.45486	6.61211	6.80613	6.69859	6.70726	6.45159	6.1882	6.30602
GPBJDOFB_00803	ydcV	GPBJDOFB_00803	protein_coding	CP006366.1	805852	806628	+	Inner membrane ABC transporter permease protein YdcV	ab initio prediction:Prodigal:2.6,similar to AA sequence:UniProtKB:P0AFR9	0.681531	0.395304	0.967757	5.37157	5.15814	0.000200356	0.0012401	0.408551	1.60384	5.82033	6.03512	6.00803	5.29867	4.92642	5.17649	5.60316	5.58842	5.3991	4.69905	4.81774	5.08626
GPBJDOFB_01564	polC_1	GPBJDOFB_01564	protein_coding	CP006366.1	1527112	1527738	-	DNA polymerase III PolC-type	ab initio prediction:Prodigal:2.6,similar to AA sequence:UniProtKB:P13267	0.620093	0.359465	0.880721	5.34529	5.15411	0.000201744	0.00124433	0.373113	1.53697	5.34121	5.78018	5.85087	5.222	5.09126	5.26155	5.52755	5.57345	5.61465	4.93288	4.96312	4.98475
GPBJDOFB_00147	NA	GPBJDOFB_00147	protein_coding	CP006366.1	114160	114801	-	Deoxyguanosine kinase	ab initio prediction:Prodigal:2.6,similar to AA sequence:UniProtKB:Q74HC2	0.639659	0.370412	0.908905	6.18309	5.14655	0.000204378	0.00125618	0.103648	1.55796	6.34488	6.21309	6.42482	5.74078	5.79369	5.98429	6.78464	6.69341	6.34517	6.02182	5.89391	5.95655
GPBJDOFB_00229	agrA_1	GPBJDOFB_00229	protein_coding	CP006366.1	208278	209015	+	Accessory gene regulator A	ab initio prediction:Prodigal:2.6,similar to AA sequence:UniProtKB:Q5HEG2	0.927168	0.536382	1.31795	4.97526	5.1397	0.000206797	0.00126263	0.491491	1.90154	5.53355	5.60235	5.34589	4.47185	5.08382	4.75832	5.28889	5.23116	5.15052	4.13717	4.20292	4.89667
GPBJDOFB_01593	NA	GPBJDOFB_01593	protein_coding	CP006366.1	1555154	1555714	-	hypothetical protein	ab initio prediction:Prodigal:2.6	-0.498322	-0.708364	-0.288281	6.41569	-5.13952	0.000206859	0.00126263	-0.0583687	-1.41257	4.93025	5.55852	5.62403	6.56237	6.48057	6.56746	6.82731	6.57815	6.55162	7.1	7.1535	7.05452
GPBJDOFB_00124	znuC_1	GPBJDOFB_00124	protein_coding	CP006366.1	89428	90147	+	High-affinity zinc uptake system ATP-binding protein ZnuC	ab initio prediction:Prodigal:2.6,similar to AA sequence:UniProtKB:O34946	0.450282	0.259415	0.641149	5.51864	5.11059	0.000217405	0.00132242	0.212695	1.36631	5.83083	5.80636	5.75703	5.15287	5.27226	5.08609	5.82292	5.76351	5.75751	5.38082	5.31799	5.27545
GPBJDOFB_00891	fhs1	GPBJDOFB_00891	protein_coding	CP006366.1	896520	898190	-	Formate--tetrahydrofolate ligase 1	ab initio prediction:Prodigal:2.6,similar to AA sequence:UniProtKB:Q5XC12	0.353993	0.201878	0.506108	7.08638	5.04128	0.00024503	0.00148533	-0.245161	1.27809	7.55113	7.48254	7.55792	6.88007	6.85723	6.86605	7.16613	7.14582	7.16829	6.60396	6.85294	6.90451
GPBJDOFB_01332	pepC	GPBJDOFB_01332	protein_coding	CP006366.1	1309050	1310387	-	Aminopeptidase C	ab initio prediction:Prodigal:2.6,similar to AA sequence:UniProtKB:Q04723	-0.405002	-0.579384	-0.230619	10.0645	-5.03121	0.000249338	0.00150628	-0.215892	-1.32409	6.93269	7.01344	7.11037	11.3899	11.5201	11.405	10.748	10.6874	10.7124	11.2476	11.125	10.8824
GPBJDOFB_00695	dhfR	GPBJDOFB_00695	protein_coding	CP006366.1	692908	693405	+	Dihydrofolate reductase	ab initio prediction:Prodigal:2.6,similar to AA sequence:UniProtKB:Q54801	-0.391671	-0.560893	-0.222449	6.82077	-5.01398	0.000256895	0.00154663	-0.347328	-1.31191	4.8636	4.89713	4.69381	7.94156	7.99592	7.83119	7.03271	7.09955	7.08816	7.65774	7.43988	7.308
GPBJDOFB_00693	mvaS	GPBJDOFB_00693	protein_coding	CP006366.1	690605	691780	-	Hydroxymethylglutaryl-CoA synthase	ab initio prediction:Prodigal:2.6,similar to AA sequence:UniProtKB:Q9FD71	-0.35657	-0.510718	-0.202422	6.88625	-5.011	0.000258222	0.00154933	-0.318188	-1.28038	6.30525	6.31183	6.20471	7.07949	7.24669	7.27258	6.89574	6.79853	6.9044	7.21542	7.24165	7.15869
GPBJDOFB_00291	tcyA_1	GPBJDOFB_00291	protein_coding	CP006366.1	273377	274219	+	L-cystine-binding protein TcyA	ab initio prediction:Prodigal:2.6,similar to AA sequence:UniProtKB:P42199	-0.365072	-0.523422	-0.206722	9.30103	-4.99435	0.000265796	0.00158937	-0.326201	-1.28795	6.54103	6.48569	6.52443	10.1684	10.2904	10.1547	10.096	10.0694	10.0797	10.51	10.4729	10.2197
GPBJDOFB_00219	NA	GPBJDOFB_00219	protein_coding	CP006366.1	195720	197426	+	putative ABC transporter ATP-binding protein	ab initio prediction:Prodigal:2.6,similar to AA sequence:UniProtKB:P9WQJ1	0.421192	0.237882	0.604502	8.23273	4.97751	0.000273688	0.00162554	-0.458452	1.33903	7.74503	7.64367	7.85829	8.23634	8.19369	8.00866	8.87491	8.70311	8.69738	8.26234	8.37786	8.19145
GPBJDOFB_00688	galK	GPBJDOFB_00688	protein_coding	CP006366.1	685325	686203	+	Galactokinase	ab initio prediction:Prodigal:2.6,protein motif:HAMAP:MF_00246	0.469208	0.26501	0.673406	5.91764	4.97773	0.000273583	0.00162554	-0.139028	1.38435	5.84472	6.01281	5.84459	5.79093	5.73793	5.90718	6.2225	6.12351	6.28578	5.57313	5.77361	5.89493
GPBJDOFB_00300	NA	GPBJDOFB_00300	protein_coding	CP006366.1	283333	283890	+	hypothetical protein	ab initio prediction:Prodigal:2.6	-0.363137	-0.521996	-0.204277	9.08439	-4.95194	0.000286146	0.00169383	-0.431867	-1.28622	6.0202	5.7294	5.71634	10.7501	10.8627	10.8159	9.72653	9.67369	9.66419	10.1418	10.0553	9.85649
GPBJDOFB_00474	NA	GPBJDOFB_00474	protein_coding	CP006366.1	454171	454473	+	hypothetical protein	ab initio prediction:Prodigal:2.6	-0.545376	-0.784396	-0.306355	5.86987	-4.94286	0.000290707	0.00171345	-0.224522	-1.4594	4.95607	5.11759	5.05094	6.23738	6.59223	6.39261	5.8882	5.56212	5.78319	6.33935	6.27179	6.24697
GPBJDOFB_01407	manZ_3	GPBJDOFB_01407	protein_coding	CP006366.1	1381026	1381937	+	PTS system mannose-specific EIID component	ab initio prediction:Prodigal:2.6,similar to AA sequence:UniProtKB:P69805	0.67096	0.376818	0.965101	5.87216	4.94149	0.000291404	0.00171345	-0.118219	1.59213	6.09474	6.31588	6.34032	5.72896	5.99741	5.75622	5.81588	5.98331	6.19305	5.1893	5.34236	5.70851
GPBJDOFB_01401	wecD	GPBJDOFB_01401	protein_coding	CP006366.1	1375117	1375641	-	dTDP-fucosamine acetyltransferase	ab initio prediction:Prodigal:2.6,protein motif:HAMAP:MF_02027	1.00352	0.562732	1.44431	4.66672	4.93189	0.000296326	0.00173661	0.154845	2.00489	5.1419	5.05588	4.90769	4.3433	3.90548	4.733	4.84559	5.24067	5.21797	3.99278	4.09231	4.52409
GPBJDOFB_01664	skc	GPBJDOFB_01664	protein_coding	CP006366.1	1630716	1632038	+	Streptokinase C	ab initio prediction:Prodigal:2.6,similar to AA sequence:UniProtKB:P00779	0.325769	0.182531	0.469007	8.0707	4.92685	0.000298943	0.00174614	-0.555051	1.25333	7.41928	7.26383	7.27001	8.74152	8.72095	8.58555	8.3684	8.24451	8.30557	8.02394	7.96978	7.93502
GPBJDOFB_00099	infA	GPBJDOFB_00099	protein_coding	CP006366.1	76614	76832	+	Translation initiation factor IF-1	ab initio prediction:Prodigal:2.6,similar to AA sequence:UniProtKB:P65121	-0.481664	-0.69354	-0.269789	7.14498	-4.92472	0.000300054	0.00174685	-0.553304	-1.39635	3.70133	3.83349	4.13824	7.53942	7.69281	7.36747	8.51319	8.2847	8.33354	8.83593	8.90847	8.59119
GPBJDOFB_00204	NA	GPBJDOFB_00204	protein_coding	CP006366.1	180234	181097	-	hypothetical protein	ab initio prediction:Prodigal:2.6	-0.298183	-0.429568	-0.166799	8.11058	-4.91653	0.000304382	0.00176622	-0.575798	-1.22959	6.84213	6.93387	6.85322	9.27362	9.21449	9.2308	8.03915	7.96514	8.07685	8.36324	8.34869	8.18574
GPBJDOFB_00250	purR	GPBJDOFB_00250	protein_coding	CP006366.1	227592	228431	+	Pur operon repressor	ab initio prediction:Prodigal:2.6,similar to AA sequence:UniProtKB:P37551	-0.349857	-0.504145	-0.195568	7.98572	-4.91218	0.0003067	0.00176981	-0.580003	-1.27443	6.19301	6.0302	6.22177	8.8332	8.85368	8.79572	8.3738	8.1983	8.36895	8.77652	8.65629	8.52719
GPBJDOFB_01810	ecfA1	GPBJDOFB_01810	protein_coding	CP006366.1	1792908	1793747	-	Energy-coupling factor transporter ATP-binding protein EcfA1	ab initio prediction:Prodigal:2.6,similar to AA sequence:UniProtKB:Q5M243	0.541867	0.302873	0.78086	5.92713	4.91161	0.000307007	0.00176981	-0.257736	1.45585	6.28247	6.32999	6.27644	5.67245	5.39151	5.32504	6.26968	6.36214	6.19065	5.42241	5.80552	5.79726
GPBJDOFB_00241	rpiR	GPBJDOFB_00241	protein_coding	CP006366.1	219077	219907	-	HTH-type transcriptional regulator RpiR	ab initio prediction:Prodigal:2.6,similar to AA sequence:UniProtKB:P0ACS7	0.557157	0.310847	0.803468	6.62151	4.9002	0.000313194	0.00179959	-0.42623	1.47137	6.64391	6.57807	6.62311	6.67142	6.65128	6.33769	7.07906	6.72423	6.93049	6.48632	6.27432	6.45816
GPBJDOFB_00583	NA	GPBJDOFB_00583	protein_coding	CP006366.1	569027	571759	+	hypothetical protein	ab initio prediction:Prodigal:2.6	0.354391	0.197402	0.511379	8.25397	4.89027	0.000318685	0.00182519	-0.621665	1.27845	8.16319	8.04218	8.33669	8.30764	8.45233	8.35681	8.45031	8.33827	8.4215	8.04905	8.03851	8.09123
GPBJDOFB_01607	NA	GPBJDOFB_01607	protein_coding	CP006366.1	1569770	1571350	+	putative type I restriction enzymeP M protein	ab initio prediction:Prodigal:2.6,similar to AA sequence:UniProtKB:Q89Z59	0.487095	0.270948	0.703242	6.81228	4.88183	0.00032343	0.00184638	-0.474183	1.40162	7.42275	7.35828	7.21631	6.42742	6.58961	6.75727	6.88062	6.98684	6.91606	6.20578	6.51416	6.47229
GPBJDOFB_01406	sorA	GPBJDOFB_01406	protein_coding	CP006366.1	1380200	1381009	+	PTS system sorbose-specific EIIC component	ab initio prediction:Prodigal:2.6,similar to AA sequence:UniProtKB:P37082	0.708309	0.393568	1.02305	5.41862	4.87515	0.000327239	0.00185611	-0.161525	1.63389	5.85505	5.63518	5.93307	5.12306	5.17763	4.8157	5.70583	5.78641	5.80842	4.62972	5.13479	5.41856
GPBJDOFB_01791	nudL	GPBJDOFB_01791	protein_coding	CP006366.1	1772233	1772874	-	putative Nudix hydrolase NudL	ab initio prediction:Prodigal:2.6,protein motif:HAMAP:MF_01592	-0.374942	-0.541536	-0.208348	6.50961	-4.87555	0.000327006	0.00185611	-0.47992	-1.29679	6.04748	5.98507	5.82877	6.89954	6.97848	6.81067	6.36448	6.37731	6.44506	6.88626	6.74921	6.74292
GPBJDOFB_00264	sufB_1	GPBJDOFB_00264	protein_coding	CP006366.1	244833	246095	+	FeS cluster assembly protein SufB	ab initio prediction:Prodigal:2.6,similar to AA sequence:UniProtKB:P77522	0.390715	0.216253	0.565176	6.79642	4.85153	0.00034108	0.00192841	-0.603758	1.31104	6.65774	6.88011	6.95873	6.2346	6.1898	6.32927	7.17854	7.30495	7.31743	6.92657	6.92248	6.65686
GPBJDOFB_00943	tcyA_2	GPBJDOFB_00943	protein_coding	CP006366.1	949526	950362	-	L-cystine-binding protein TcyA	ab initio prediction:Prodigal:2.6,similar to AA sequence:UniProtKB:P42199	0.581907	0.321746	0.842068	5.75639	4.84541	0.000344766	0.00194303	-0.312427	1.49683	6.17663	6.13031	6.01364	5.29867	5.45053	5.49528	6.05308	6.25598	5.88452	5.25409	5.51523	5.54875
GPBJDOFB_01223	divIB	GPBJDOFB_01223	protein_coding	CP006366.1	1195170	1196318	-	Cell division protein DivIB	ab initio prediction:Prodigal:2.6,similar to AA sequence:UniProtKB:Q8DQM0	0.609739	0.336993	0.882486	7.69259	4.84287	0.000346304	0.00194548	-0.69691	1.52598	7.5405	7.56237	7.51012	7.5349	7.60852	7.53305	8.09115	8.45415	8.11589	7.28753	7.78744	7.28549
GPBJDOFB_00522	ppc	GPBJDOFB_00522	protein_coding	CP006366.1	498831	501629	+	Phosphoenolpyruvate carboxylase	ab initio prediction:Prodigal:2.6,similar to AA sequence:UniProtKB:A0QWX4	0.367859	0.203221	0.532498	8.09184	4.84026	0.000347897	0.00194822	-0.710933	1.29044	7.86232	8.07844	8.06146	8.1781	8.27104	8.19398	8.32935	8.12126	8.25887	7.98022	7.80508	7.96198
GPBJDOFB_01832	spo0C	GPBJDOFB_01832	protein_coding	CP006366.1	1817574	1818350	+	Chromosome-partitioning protein Spo0J	ab initio prediction:Prodigal:2.6,similar to AA sequence:UniProtKB:Q72H91	0.496585	0.273854	0.719316	7.837	4.82982	0.000354341	0.00197803	-0.725376	1.41087	7.36851	6.81856	7.2041	8.18172	8.31378	8.20706	8.3732	8.12319	8.18494	7.86709	7.66332	7.73854
GPBJDOFB_01229	glcK	GPBJDOFB_01229	protein_coding	CP006366.1	1201911	1202882	-	Glucokinase	ab initio prediction:Prodigal:2.6,similar to AA sequence:UniProtKB:P54495	0.529697	0.291902	0.767491	5.75956	4.82552	0.000357035	0.00198678	-0.330556	1.44363	6.02935	6.20218	6.14208	5.5568	5.59877	5.63393	5.77649	5.92848	6.0602	5.1527	5.47171	5.56203
GPBJDOFB_01578	glnR	GPBJDOFB_01578	protein_coding	CP006366.1	1540062	1540433	-	HTH-type transcriptional regulator GlnR	ab initio prediction:Prodigal:2.6,similar to AA sequence:UniProtKB:P62173	-0.469423	-0.680859	-0.257987	9.36563	-4.80954	0.000367214	0.002037	-0.678814	-1.38456	7.24434	6.72101	6.76619	10.474	10.5313	10.5295	9.92068	9.7632	9.72403	10.367	10.2582	10.0883
GPBJDOFB_01384	copA	GPBJDOFB_01384	protein_coding	CP006366.1	1359500	1361731	-	putative copper-importing P-type ATPase A	ab initio prediction:Prodigal:2.6,similar to AA sequence:UniProtKB:P32113	0.329747	0.180599	0.478895	8.05764	4.7894	0.000380485	0.002104	-0.796369	1.25679	7.96365	8.015	8.22328	8.57536	8.58072	8.46133	7.91111	8.00752	7.98164	7.64901	7.62708	7.69602
GPBJDOFB_01750	treB	GPBJDOFB_01750	protein_coding	CP006366.1	1732944	1734968	-	PTS system trehalose-specific EIIBC component	ab initio prediction:Prodigal:2.6,similar to AA sequence:UniProtKB:P36672	0.60588	0.331686	0.880075	7.33021	4.78681	0.000382231	0.00210705	-0.734731	1.52191	7.5784	7.68345	7.94449	7.38973	7.05273	6.9994	7.53882	7.40029	7.60793	6.62638	6.95761	7.18324
GPBJDOFB_01248	NA	GPBJDOFB_01248	protein_coding	CP006366.1	1220287	1221003	-	hypothetical protein	ab initio prediction:Prodigal:2.6	-0.358221	-0.521022	-0.195419	7.59072	-4.76662	0.000396097	0.00217668	-0.847399	-1.28184	6.18757	6.06675	6.42693	8.2748	8.22699	8.1178	7.85378	7.77705	7.75792	8.22243	8.14695	8.02965
GPBJDOFB_00664	czcD	GPBJDOFB_00664	protein_coding	CP006366.1	660007	660882	-	Cadmium, cobalt and zinc/H(+)-K(+) antiporter	ab initio prediction:Prodigal:2.6,similar to AA sequence:UniProtKB:O07084	-0.490281	-0.714178	-0.266384	10.8135	-4.74367	0.0004125	0.00225978	-0.664142	-1.40472	6.9994	6.65372	6.72234	11.8874	12.1262	12.0652	12.0574	11.8573	12.0104	12.6163	12.4405	12.3254
GPBJDOFB_01779	NA	GPBJDOFB_01779	protein_coding	CP006366.1	1761618	1762559	-	hypothetical protein	ab initio prediction:Prodigal:2.6	0.54909	0.298013	0.800168	6.14936	4.73755	0.000416996	0.00227734	-0.548226	1.46316	6.78204	6.8157	6.5972	6.00545	5.9285	6.06088	6.2489	6.27461	6.04437	5.43263	5.60257	5.99947
GPBJDOFB_00501	NA	GPBJDOFB_00501	protein_coding	CP006366.1	479315	479470	-	hypothetical protein	ab initio prediction:Prodigal:2.6	-0.441964	-0.644598	-0.23933	5.76094	-4.7249	0.000426444	0.00232175	-0.666202	-1.35845	4.41055	4.35089	4.71462	6.29198	6.20016	6.24225	6.08273	5.88063	5.97085	6.35286	6.486	6.14772
GPBJDOFB_00679	NA	GPBJDOFB_00679	protein_coding	CP006366.1	674418	674798	+	hypothetical protein	ab initio prediction:Prodigal:2.6	-0.346971	-0.506164	-0.187778	6.7423	-4.72158	0.000428963	0.00232828	-0.851934	-1.27189	5.38464	5.06072	5.03998	7.67297	7.6694	7.54764	7.0205	6.84134	6.90294	7.3154	7.25455	7.19749
GPBJDOFB_00719	parC	GPBJDOFB_00719	protein_coding	CP006366.1	717168	719591	+	DNA topoisomerase 4 subunit A	ab initio prediction:Prodigal:2.6,similar to AA sequence:UniProtKB:P72525	0.893068	0.482884	1.30325	7.52393	4.71654	0.000432814	0.00234197	-0.871963	1.85712	8.0531	7.81247	7.88607	7.17119	7.08289	7.91892	7.87258	7.754	7.86249	6.72733	6.95287	7.19323
GPBJDOFB_00455	walR	GPBJDOFB_00455	protein_coding	CP006366.1	432179	432889	+	Transcriptional regulatory protein WalR	ab initio prediction:Prodigal:2.6,similar to AA sequence:UniProtKB:P37478	-0.342521	-0.500087	-0.184954	7.26751	-4.70912	0.000438547	0.00235136	-0.951422	-1.26797	5.67242	5.76839	5.59065	7.65537	7.58895	7.65261	7.73367	7.6738	7.7326	8.25157	8.03104	7.85907
GPBJDOFB_00598	endA_1	GPBJDOFB_00598	protein_coding	CP006366.1	584656	585207	+	DNA-entry nuclease	ab initio prediction:Prodigal:2.6,similar to AA sequence:UniProtKB:P0A3S3	0.496334	0.268132	0.724536	5.5987	4.71164	0.000436591	0.00235136	-0.535742	1.41062	5.72217	5.54131	5.5944	5.18208	5.5238	5.45457	5.85765	5.95471	5.91097	5.46782	5.35678	5.61819
GPBJDOFB_00995	NA	GPBJDOFB_00995	protein_coding	CP006366.1	994052	994486	-	hypothetical protein	ab initio prediction:Prodigal:2.6	0.525193	0.28364	0.766746	6.30736	4.71004	0.000437832	0.00235136	-0.675248	1.43913	5.62089	5.54131	5.39398	7.17265	7.30541	7.47061	6.50033	6.32687	6.50801	6.13248	5.87064	5.84511
GPBJDOFB_00898	lipL	GPBJDOFB_00898	protein_coding	CP006366.1	903628	904464	-	Octanoyl-[GcvH]:protein N-octanoyltransferase	ab initio prediction:Prodigal:2.6,similar to AA sequence:UniProtKB:Q9K6A7	-0.379953	-0.555011	-0.204894	7.95603	-4.7018	0.000444279	0.00237487	-0.938655	-1.3013	5.85505	6.11642	6.09789	7.62804	7.52723	7.73566	8.81212	8.98525	8.926	9.37239	9.30673	9.10962
GPBJDOFB_00616	NA	GPBJDOFB_00616	protein_coding	CP006366.1	606517	607671	+	hypothetical protein	ab initio prediction:Prodigal:2.6	0.394191	0.212331	0.576052	6.36781	4.69555	0.000449236	0.00239412	-0.764387	1.31421	6.24369	6.06916	6.16997	6.37526	6.50025	6.47634	6.54789	6.55547	6.74532	6.15733	6.24876	6.32432
GPBJDOFB_01282	NA	GPBJDOFB_01282	protein_coding	CP006366.1	1259528	1260814	+	hypothetical protein	ab initio prediction:Prodigal:2.6	-0.3102	-0.453542	-0.166857	8.47441	-4.68797	0.000455326	0.00241926	-0.984569	-1.23988	7.53301	7.33848	7.55215	9.10392	9.10441	9.11148	8.52025	8.54424	8.51593	8.82773	8.87753	8.6638
GPBJDOFB_00875	citC	GPBJDOFB_00875	protein_coding	CP006366.1	877012	878064	-	[Citrate [pro-3S]-lyase] ligase	ab initio prediction:Prodigal:2.6,similar to AA sequence:UniProtKB:P77390	0.420249	0.224364	0.616135	9.37121	4.64754	0.000489294	0.00259194	-1.00911	1.33816	8.99687	8.59757	8.54418	9.61136	9.68069	9.69296	9.77729	9.83968	9.75741	9.41648	9.40284	9.13723
GPBJDOFB_00349	dnaX_1	GPBJDOFB_00349	protein_coding	CP006366.1	329780	330655	+	DNA polymerase III subunit tau	ab initio prediction:Prodigal:2.6,similar to AA sequence:UniProtKB:P06710	0.419615	0.223228	0.616002	6.47648	4.62867	0.000506041	0.00267262	-0.907916	1.33757	6.2645	6.11177	6.09525	6.67348	6.59223	6.64641	6.94339	6.76103	6.60299	6.38477	6.29445	6.34751
GPBJDOFB_01726	pepDA	GPBJDOFB_01726	protein_coding	CP006366.1	1701766	1703265	+	Dipeptidase A	ab initio prediction:Prodigal:2.6,similar to AA sequence:UniProtKB:Q48558	-0.301919	-0.443888	-0.15995	8.9615	-4.60696	0.000526043	0.00276997	-1.10285	-1.23278	8.17835	8.06705	8.216	9.16627	9.11812	9.15858	9.07076	9.18158	9.13674	9.51619	9.43776	9.29065
GPBJDOFB_00925	truB	GPBJDOFB_00925	protein_coding	CP006366.1	930687	931571	-	tRNA pseudouridine synthase B	ab initio prediction:Prodigal:2.6,similar to AA sequence:UniProtKB:Q97QJ3	-0.309133	-0.454578	-0.163688	7.70856	-4.60431	0.000528546	0.00277487	-1.14808	-1.23896	6.41638	6.4566	6.50863	7.93214	8.00874	8.04082	8.09115	8.04667	8.02734	8.46502	8.37077	8.13852
GPBJDOFB_00745	mutX	GPBJDOFB_00745	protein_coding	CP006366.1	741467	741943	+	8-oxo-dGTP diphosphatase	ab initio prediction:Prodigal:2.6,similar to AA sequence:UniProtKB:P41354	-0.43997	-0.647161	-0.232779	5.58086	-4.60013	0.000532509	0.00278738	-0.728437	-1.35658	4.99396	5.06072	5.00099	6.24571	6.09681	6.24822	5.21583	5.47217	5.31358	5.77125	5.78788	5.76318
GPBJDOFB_01803	NA	GPBJDOFB_01803	protein_coding	CP006366.1	1785832	1786149	-	hypothetical protein	ab initio prediction:Prodigal:2.6	1.33825	0.707128	1.96937	4.11433	4.59349	0.000538863	0.00281229	-0.300815	2.52844	4.65084	4.22715	4.78189	3.703	4.31418	3.4259	5.02738	4.25246	4.86211	3.1056	3.39689	3.62453
GPBJDOFB_00394	cvfB	GPBJDOFB_00394	protein_coding	CP006366.1	374886	375743	+	Conserved virulence factor B	ab initio prediction:Prodigal:2.6,similar to AA sequence:UniProtKB:Q7A5Q1	0.673763	0.355641	0.991885	5.88948	4.58808	0.000544105	0.00283127	-0.823142	1.59523	6.03844	5.92262	6.01084	5.55234	5.76143	5.6788	6.68181	6.02791	6.17376	5.66697	5.54494	5.61394
GPBJDOFB_01563	mta	GPBJDOFB_01563	protein_coding	CP006366.1	1526222	1526959	-	HTH-type transcriptional activator mta	ab initio prediction:Prodigal:2.6,similar to AA sequence:UniProtKB:P71039	0.667235	0.352055	0.982414	6.01005	4.58605	0.000546092	0.00283325	-0.849066	1.58803	6.41172	6.42691	6.23623	5.70501	5.56711	5.94441	6.19832	6.13375	6.57937	5.44781	5.72995	5.74001
GPBJDOFB_00404	rppH	GPBJDOFB_00404	protein_coding	CP006366.1	383860	384336	+	RNA pyrophosphohydrolase	ab initio prediction:Prodigal:2.6,protein motif:HAMAP:MF_00298	0.418847	0.220582	0.617112	6.25376	4.57644	0.000555569	0.00287367	-0.979823	1.33686	6.13203	6.01281	6.1998	5.87561	6.11516	5.98071	6.58151	6.72762	6.58302	6.36624	6.13339	6.33725
GPBJDOFB_01127	prfC	GPBJDOFB_01127	protein_coding	CP006366.1	1116921	1118465	-	Peptide chain release factor 3	ab initio prediction:Prodigal:2.6,similar to AA sequence:UniProtKB:Q99V72	0.559827	0.294736	0.824917	8.57709	4.57486	0.00055714	0.00287367	-1.1957	1.47409	9.2164	8.86202	8.51433	8.56209	8.38358	8.3685	8.8821	8.58679	8.81056	8.40209	8.12323	8.21335
GPBJDOFB_01556	gla	GPBJDOFB_01556	protein_coding	CP006366.1	1519153	1520001	-	Glycerol facilitator-aquaporin gla	ab initio prediction:Prodigal:2.6,similar to AA sequence:UniProtKB:P22094	0.714629	0.375982	1.05328	5.76557	4.57142	0.000560579	0.00288298	-0.751076	1.64106	6.13203	6.33399	6.42061	5.37147	5.61433	5.70507	5.71344	5.82484	6.08106	5.10879	5.09518	5.78599
GPBJDOFB_01760	NA	GPBJDOFB_01760	protein_coding	CP006366.1	1743219	1744778	-	hypothetical protein	ab initio prediction:Prodigal:2.6	0.336105	0.176648	0.495562	6.83122	4.56613	0.000565919	0.00290198	-1.07881	1.26234	6.94241	6.75874	6.84223	6.82559	6.90232	6.97622	6.98482	6.86765	7.01419	6.62416	6.62559	6.61075
GPBJDOFB_00547	ftsE	GPBJDOFB_00547	protein_coding	CP006366.1	528429	529121	+	Cell division ATP-binding protein FtsE	ab initio prediction:Prodigal:2.6,similar to AA sequence:UniProtKB:O34814	0.373951	0.196302	0.551599	6.2777	4.56006	0.000572113	0.00292228	-1.04234	1.2959	5.84817	5.74452	5.60186	6.33423	6.37789	6.16233	6.7774	6.77582	6.71395	6.24687	6.43025	6.31912
GPBJDOFB_00736	apt	GPBJDOFB_00736	protein_coding	CP006366.1	733825	734343	+	Adenine phosphoribosyltransferase	ab initio prediction:Prodigal:2.6,similar to AA sequence:UniProtKB:P63544	0.509625	0.267467	0.751782	6.18862	4.55901	0.000573191	0.00292228	-0.977344	1.42368	5.75931	5.79188	5.80633	6.41763	6.31577	6.22722	6.59804	6.41768	6.58667	6.42369	5.8972	6.02206
GPBJDOFB_01125	kup	GPBJDOFB_01125	protein_coding	CP006366.1	1112868	1114868	-	Low affinity potassium transport system protein kup	ab initio prediction:Prodigal:2.6,protein motif:HAMAP:MF_01522	0.582675	0.305556	0.859795	6.43413	4.55488	0.00057745	0.00293551	-0.956143	1.49762	7.02097	7.28156	7.10513	6.38785	6.17588	6.14645	6.34258	6.46509	6.56093	5.52144	5.93295	6.26872
GPBJDOFB_01220	NA	GPBJDOFB_01220	protein_coding	CP006366.1	1191577	1192248	-	hypothetical protein	ab initio prediction:Prodigal:2.6	0.465445	0.243939	0.686952	6.01533	4.55198	0.000580467	0.00294237	-1.02292	1.38074	5.8619	5.65452	5.53714	5.37653	5.62462	5.78524	6.65837	6.74776	6.57753	6.15424	6.24618	5.95989
GPBJDOFB_01634	NA	GPBJDOFB_01634	protein_coding	CP006366.1	1595500	1596018	-	hypothetical protein	ab initio prediction:Prodigal:2.6	-0.378682	-0.559066	-0.198297	6.86397	-4.54772	0.000584921	0.00295645	-1.18028	-1.30015	5.76297	5.60897	5.48561	7.49821	7.71825	7.63107	6.85507	6.93654	7.01012	7.40112	7.34537	7.11432
GPBJDOFB_01398	NA	GPBJDOFB_01398	protein_coding	CP006366.1	1372952	1373371	+	putative HIT-like protein	ab initio prediction:Prodigal:2.6,similar to AA sequence:UniProtKB:P64382	-0.530468	-0.783459	-0.277477	6.79894	-4.54227	0.000590673	0.0029706	-1.16641	-1.4444	5.57996	5.05588	5.34143	7.82605	7.96993	7.70127	6.91235	6.7293	6.61555	7.53631	7.1929	7.12628
GPBJDOFB_01764	NA	GPBJDOFB_01764	protein_coding	CP006366.1	1745924	1746193	-	hypothetical protein	ab initio prediction:Prodigal:2.6	-0.379494	-0.560498	-0.19849	8.28147	-4.54187	0.000591089	0.0029706	-1.22498	-1.30089	5.1135	4.90253	5.22056	9.67052	9.63372	9.43132	9.11233	9.03014	9.06397	9.49959	9.47543	9.22401
GPBJDOFB_00589	atpF	GPBJDOFB_00589	protein_coding	CP006366.1	577100	577594	+	ATP synthase subunit b	ab initio prediction:Prodigal:2.6,similar to AA sequence:UniProtKB:P0A2Z3	0.754055	0.393673	1.11444	4.30909	4.53271	0.000600899	0.00300036	-0.518862	1.68653	4.38226	4.72483	4.22781	4.03296	4.04987	3.96449	4.53829	5.02104	4.71645	4.07332	4.00951	3.96823
GPBJDOFB_01224	murG	GPBJDOFB_01224	protein_coding	CP006366.1	1196319	1197401	-	UDP-N-acetylglucosamine--N-acetylmuramyl-(pentapeptide) pyrophosphoryl-undecaprenol N-acetylglucosamine transferase	ab initio prediction:Prodigal:2.6,similar to AA sequence:UniProtKB:P65482	0.726601	0.379254	1.07395	6.88738	4.53158	0.000602113	0.00300036	-1.18083	1.65474	6.99006	6.77798	7.01294	6.43229	6.41393	6.57935	7.20575	7.91109	7.24421	6.63526	6.7583	6.68747
GPBJDOFB_01565	NA	GPBJDOFB_01565	protein_coding	CP006366.1	1527748	1528278	-	hypothetical protein	ab initio prediction:Prodigal:2.6	0.397468	0.207563	0.587374	6.72153	4.53402	0.000599485	0.00300036	-1.18796	1.31719	5.91881	5.69245	6.04957	6.87471	7.00037	6.82871	7.18813	7.25188	7.36815	6.87694	6.93535	6.67326
GPBJDOFB_01023	NA	GPBJDOFB_01023	protein_coding	CP006366.1	1006950	1007549	+	hypothetical protein	ab initio prediction:Prodigal:2.6	-0.528049	-0.780811	-0.275286	5.94109	-4.52563	0.000608588	0.00302408	-0.961884	-1.44198	5.79908	5.44831	5.43217	6.18929	6.3094	6.46869	5.70583	5.76021	5.52618	6.39525	6.10803	6.15066
GPBJDOFB_00448	thrS	GPBJDOFB_00448	protein_coding	CP006366.1	423146	425089	+	Threonine--tRNA ligase	ab initio prediction:Prodigal:2.6,similar to AA sequence:UniProtKB:Q97PI4	0.515291	0.26762	0.762963	6.97653	4.50707	0.000629246	0.00310922	-1.17996	1.42928	7.34305	7.50669	7.57034	6.9118	6.79027	6.74466	6.94177	6.88443	7.19723	6.43644	6.45281	6.93884
GPBJDOFB_01427	lytG_3	GPBJDOFB_01427	protein_coding	CP006366.1	1400327	1400896	-	Exo-glucosaminidase LytG	ab initio prediction:Prodigal:2.6,similar to AA sequence:UniProtKB:O32083	0.399173	0.207351	0.590995	6.67451	4.50796	0.000628235	0.00310922	-1.18228	1.31875	6.54954	6.20873	6.36026	6.69187	6.77188	6.65317	7.13957	6.9248	6.91461	6.61746	6.5291	6.73318
GPBJDOFB_00085	rpmC	GPBJDOFB_00085	protein_coding	CP006366.1	69237	69443	+	50S ribosomal protein L29	ab initio prediction:Prodigal:2.6,similar to AA sequence:UniProtKB:P12873	1.43911	0.746402	2.13182	3.15264	4.50051	0.000636723	0.00313737	-0.353846	2.71154	3.73154	3.94242	2.87418	2.32771	1.13149	2.7029	4.32656	4.32576	4.1628	2.21616	2.94095	3.14919
GPBJDOFB_00772	yutF	GPBJDOFB_00772	protein_coding	CP006366.1	773138	773902	+	Acid sugar phosphatase	ab initio prediction:Prodigal:2.6,similar to AA sequence:UniProtKB:O32125	0.598279	0.309874	0.886683	5.62426	4.49386	0.00064439	0.0031663	-0.906186	1.51391	5.68791	5.81785	6.0024	5.53433	5.49045	5.55908	5.76557	5.6856	6.07847	5.0635	5.2932	5.51274
GPBJDOFB_01074	aroK	GPBJDOFB_01074	protein_coding	CP006366.1	1058104	1058595	-	Shikimate kinase	ab initio prediction:Prodigal:2.6,similar to AA sequence:UniProtKB:Q83AJ3	1.41919	0.733337	2.10504	3.89238	4.48258	0.000657619	0.00322233	-0.340987	2.67435	4.79372	4.89713	4.3745	3.53206	4.03452	4.07606	4.09005	4.17524	3.80998	3.13091	2.18686	3.60756
GPBJDOFB_00575	NA	GPBJDOFB_00575	protein_coding	CP006366.1	560549	561499	+	hypothetical protein	ab initio prediction:Prodigal:2.6	-0.404346	-0.599983	-0.208709	7.84725	-4.47734	0.000663857	0.00324023	-1.38242	-1.32349	7.11279	6.48209	6.67889	8.54758	8.70043	8.63592	7.79139	7.78356	7.83666	8.28295	8.21055	8.10414
GPBJDOFB_00607	rexB	GPBJDOFB_00607	protein_coding	CP006366.1	593176	596391	+	ATP-dependent helicase/deoxyribonuclease subunit B	ab initio prediction:Prodigal:2.6,similar to AA sequence:UniProtKB:A2RH76	-0.338274	-0.502088	-0.17446	9.16639	-4.47338	0.000668618	0.00324023	-1.34796	-1.26424	8.4714	8.1068	8.29872	9.67823	9.7175	9.74427	9.23527	9.08988	9.15805	9.53587	9.48531	9.47536
GPBJDOFB_00812	neuA	GPBJDOFB_00812	protein_coding	CP006366.1	816598	817212	+	N-acylneuraminate cytidylyltransferase	ab initio prediction:Prodigal:2.6,similar to AA sequence:UniProtKB:P13266	-0.415429	-0.616482	-0.214375	5.95836	-4.47614	0.000665301	0.00324023	-1.12866	-1.3337	5.39883	5.60566	5.30987	5.9488	6.01706	6.15282	6.04707	6.00299	5.96245	6.44907	6.45504	6.15066
GPBJDOFB_01217	NA	GPBJDOFB_01217	protein_coding	CP006366.1	1189859	1190650	-	hypothetical protein	ab initio prediction:Prodigal:2.6	0.514133	0.265205	0.763061	6.82967	4.47425	0.000667574	0.00324023	-1.31805	1.42814	6.68695	6.21091	5.98252	6.53772	6.71765	6.45328	7.7177	7.40558	7.4294	6.94987	7.0239	6.84058
GPBJDOFB_01793	NA	GPBJDOFB_01793	protein_coding	CP006366.1	1773394	1773981	+	hypothetical protein	ab initio prediction:Prodigal:2.6	0.787234	0.405849	1.16862	5.03599	4.47155	0.000670833	0.00324205	-0.749092	1.72576	5.21323	5.49198	5.39827	4.96402	4.62206	5.01086	5.23708	5.08576	5.3991	4.65611	4.28568	5.06776
GPBJDOFB_01417	fabD	GPBJDOFB_01417	protein_coding	CP006366.1	1390242	1391180	-	Malonyl CoA-acyl carrier protein transacylase	ab initio prediction:Prodigal:2.6,similar to AA sequence:UniProtKB:Q99UN8	0.529217	0.272074	0.78636	5.34505	4.45837	0.000686972	0.00331098	-0.863393	1.44315	5.98927	5.95678	5.80956	5.11703	5.12063	5.06596	5.3777	5.4762	5.44406	4.60283	4.93775	5.24285
GPBJDOFB_00847	NA	GPBJDOFB_00847	protein_coding	CP006366.1	852025	852774	+	hypothetical protein	ab initio prediction:Prodigal:2.6	0.299564	0.153446	0.445682	6.54932	4.44125	0.000708559	0.00340572	-1.3352	1.23077	6.12919	5.91995	6.03033	6.37779	6.27716	6.37362	7.06724	7.03817	7.0933	6.85812	6.76192	6.66508
GPBJDOFB_00231	misCA	GPBJDOFB_00231	protein_coding	CP006366.1	209898	210707	+	Membrane protein insertase MisCA	ab initio prediction:Prodigal:2.6,similar to AA sequence:UniProtKB:Q01625	0.39384	0.201605	0.586075	7.21475	4.43819	0.000712482	0.00341526	-1.42027	1.31389	6.77299	6.59819	6.74444	7.22971	7.05273	7.26229	7.83124	7.57204	7.67204	7.45096	7.26861	7.12181
GPBJDOFB_01772	mutS	GPBJDOFB_01772	protein_coding	CP006366.1	1754072	1756627	-	DNA mismatch repair protein MutS	ab initio prediction:Prodigal:2.6,similar to AA sequence:UniProtKB:P0A1Y0	0.388815	0.198476	0.579153	6.86705	4.42521	0.000729406	0.00348691	-1.31436	1.30932	7.24827	7.33948	7.45141	6.78619	6.61304	6.76769	6.81676	6.81294	6.92185	6.51304	6.4027	6.73122
GPBJDOFB_00886	NA	GPBJDOFB_00886	protein_coding	CP006366.1	890951	891508	-	hypothetical protein	ab initio prediction:Prodigal:2.6	-0.618178	-0.921418	-0.314939	4.99289	-4.41617	0.00074144	0.00353486	-0.897124	-1.53494	5.06687	5.04126	4.64406	4.88096	5.23246	5.18273	4.71533	4.68037	4.56925	5.45284	5.20025	5.24834
GPBJDOFB_01118	sodA	GPBJDOFB_01118	protein_coding	CP006366.1	1106043	1106648	-	Superoxide dismutase [Mn]	ab initio prediction:Prodigal:2.6,similar to AA sequence:UniProtKB:P0C0I0	-0.463181	-0.690516	-0.235845	10.1866	-4.41368	0.000744793	0.00354128	-1.32915	-1.37858	7.26644	6.80131	6.9732	11.2918	11.3655	11.3025	11.0327	10.9224	11.022	11.6471	11.4526	11.1616
GPBJDOFB_01823	NA	GPBJDOFB_01823	protein_coding	CP006366.1	1808096	1808968	+	hypothetical protein	ab initio prediction:Prodigal:2.6	0.566791	0.286878	0.846703	5.56322	4.3865	0.000782389	0.00371004	-0.979897	1.48123	6.2901	6.34395	6.38644	5.4552	5.68485	5.62936	5.41548	5.32352	5.44406	4.68203	4.77541	5.32821
GPBJDOFB_00881	yvoA_2	GPBJDOFB_00881	protein_coding	CP006366.1	883700	884398	-	HTH-type transcriptional repressor YvoA	ab initio prediction:Prodigal:2.6,similar to AA sequence:UniProtKB:O34817	-0.274484	-0.410147	-0.13882	7.47754	-4.383	0.00078738	0.00372369	-1.5593	-1.20956	6.25933	6.14177	6.16242	7.67502	7.66068	7.75779	7.9438	7.82839	7.85267	8.25229	8.11971	8.07666
GPBJDOFB_01542	trxA	GPBJDOFB_01542	protein_coding	CP006366.1	1503043	1503357	-	Thioredoxin	ab initio prediction:Prodigal:2.6,similar to AA sequence:UniProtKB:P14949	-0.382489	-0.571661	-0.193316	6.78354	-4.38004	0.000791616	0.00373372	-1.50038	-1.30359	5.02478	4.83066	4.76203	7.84443	8.08055	7.94303	6.8585	7.01896	7.06479	7.3946	7.42284	7.15723
GPBJDOFB_01648	NA	GPBJDOFB_01648	protein_coding	CP006366.1	1609322	1609522	-	hypothetical protein	ab initio prediction:Prodigal:2.6	1.10291	0.557196	1.64863	4.32972	4.37816	0.000794322	0.00373649	-0.69135	2.14788	4.94966	5.14063	4.90166	4.35361	3.7068	4.27623	4.23444	4.61608	4.62711	3.6863	3.15419	4.30996
GPBJDOFB_00944	glnQ_1	GPBJDOFB_00944	protein_coding	CP006366.1	950378	951007	-	Glutamine transport ATP-binding protein GlnQ	ab initio prediction:Prodigal:2.6,similar to AA sequence:UniProtKB:P10346	0.624176	0.315231	0.933121	5.07197	4.37667	0.000796478	0.00373667	-0.963809	1.54133	5.19166	5.51686	5.61668	4.59856	4.93471	4.89392	5.27867	5.35012	5.29138	4.45033	4.67919	5.06154
GPBJDOFB_00183	nusG	GPBJDOFB_00183	protein_coding	CP006366.1	154239	154778	+	Transcription termination/antitermination protein NusG	ab initio prediction:Prodigal:2.6,similar to AA sequence:UniProtKB:Q5XE43	0.494939	0.248699	0.741179	7.47527	4.35422	0.000829616	0.00388181	-1.60289	1.40926	7.15937	6.55424	6.84065	7.41209	7.05273	7.43704	8.08749	8.14234	8.16738	7.6772	7.65944	7.51331
GPBJDOFB_00075	yeeO	GPBJDOFB_00075	protein_coding	CP006366.1	62903	64192	+	putative FMN/FAD exporter YeeO	ab initio prediction:Prodigal:2.6,similar to AA sequence:UniProtKB:P76352	0.476989	0.239335	0.714644	6.64133	4.34791	0.000839197	0.00391625	-1.42837	1.39184	6.85419	7.00467	7.226	6.48948	6.22403	6.50902	6.72946	6.71914	6.84621	6.22647	6.25648	6.61075
GPBJDOFB_00656	yknX_1	GPBJDOFB_00656	protein_coding	CP006366.1	649600	650871	+	Putative efflux system component YknX	ab initio prediction:Prodigal:2.6,similar to AA sequence:UniProtKB:O31710	0.344839	0.172536	0.517143	7.94674	4.33551	0.000858339	0.00399501	-1.64681	1.27001	7.04673	6.84265	7.02271	8.60854	8.55876	8.44388	8.45372	8.33993	8.22648	7.99838	8.00837	7.81077
GPBJDOFB_00604	NA	GPBJDOFB_00604	protein_coding	CP006366.1	590252	591328	+	putative ABC transporter permease	ab initio prediction:Prodigal:2.6,similar to AA sequence:UniProtKB:P9WG17	-0.306956	-0.461071	-0.152841	8.20073	-4.31469	0.000891505	0.0041276	-1.67834	-1.2371	6.69655	6.74978	6.83274	8.63413	8.67096	8.66074	8.55875	8.4704	8.58645	9.03759	8.81491	8.69577
GPBJDOFB_01595	pdxK	GPBJDOFB_01595	protein_coding	CP006366.1	1556188	1556952	-	Pyridoxine kinase	ab initio prediction:Prodigal:2.6,similar to AA sequence:UniProtKB:P39610	-0.586002	-0.880153	-0.291851	5.75224	-4.31565	0.000889942	0.0041276	-1.33557	-1.50108	5.41288	5.19008	4.88339	5.86484	6.12968	6.20284	5.67111	5.65748	5.4115	6.44403	6.05003	6.10905
GPBJDOFB_00001	dnaA	GPBJDOFB_00001	protein_coding	CP006366.1	232	1587	+	Chromosomal replication initiator protein DnaA	ab initio prediction:Prodigal:2.6,similar to AA sequence:UniProtKB:P05648	-0.351709	-0.528553	-0.174865	8.28819	-4.30836	0.000901851	0.00416457	-1.68706	-1.27607	6.49113	6.69167	6.41638	8.94178	9.14428	9.19996	8.64128	8.53654	8.6104	9.0046	8.95227	8.82804
GPBJDOFB_00884	femX_2	GPBJDOFB_00884	protein_coding	CP006366.1	887685	888908	-	Lipid II:glycine glycyltransferase	ab initio prediction:Prodigal:2.6,similar to AA sequence:UniProtKB:Q2FVZ4	1.36209	0.672711	2.05147	5.76165	4.28021	0.000949378	0.00437259	-1.27896	2.57058	6.50432	6.48569	6.11364	5.40158	5.19844	5.45457	6.80435	5.58469	6.63859	4.63857	5.01861	5.29679
GPBJDOFB_01255	NA	GPBJDOFB_01255	protein_coding	CP006366.1	1227443	1228375	-	hypothetical protein	ab initio prediction:Prodigal:2.6	0.315154	0.155588	0.474719	6.67013	4.2786	0.000952163	0.004374	-1.62338	1.24414	6.35947	6.52301	6.63771	6.53546	6.41689	6.489	7.03877	6.94092	6.99509	6.78825	6.63351	6.68342
GPBJDOFB_00853	NA	GPBJDOFB_00853	protein_coding	CP006366.1	856049	856489	-	hypothetical protein	ab initio prediction:Prodigal:2.6	-0.378843	-0.571038	-0.186647	8.7516	-4.27006	0.00096714	0.00443126	-1.7042	-1.3003	5.29137	5.01156	4.67977	10.5267	10.6651	10.7935	9.62058	9.44505	9.45196	9.85302	9.90366	9.77689
GPBJDOFB_00326	scpA_1	GPBJDOFB_00326	protein_coding	CP006366.1	308717	309421	+	Segregation and condensation protein A	ab initio prediction:Prodigal:2.6,similar to AA sequence:UniProtKB:C1CMI6	0.394405	0.194116	0.594695	5.71988	4.26583	0.00097464	0.00444438	-1.43862	1.3144	5.63294	5.45568	5.53324	5.60504	5.47915	5.56865	6.19832	6.02791	6.16646	5.67128	5.80552	5.49439
GPBJDOFB_01658	NA	GPBJDOFB_01658	protein_coding	CP006366.1	1621690	1622055	-	hypothetical protein	ab initio prediction:Prodigal:2.6	-0.380584	-0.573864	-0.187304	7.36909	-4.26561	0.000975042	0.00444438	-1.78008	-1.30187	5.3363	5.03635	5.29152	8.0721	8.08335	7.98116	8.06017	7.8189	7.91932	8.5061	8.29413	8.02965
GPBJDOFB_00638	NA	GPBJDOFB_00638	protein_coding	CP006366.1	630197	630538	+	hypothetical protein	ab initio prediction:Prodigal:2.6	0.513988	0.252732	0.775243	5.67672	4.26192	0.000981639	0.00446292	-1.44887	1.42799	5.05497	4.95548	4.96671	5.5657	5.91599	5.70073	6.05008	6.32687	6.22852	6.0252	5.59041	5.74001
GPBJDOFB_00181	purA	GPBJDOFB_00181	protein_coding	CP006366.1	151404	152696	+	Adenylosuccinate synthetase	ab initio prediction:Prodigal:2.6,similar to AA sequence:UniProtKB:P65887	0.309033	0.151728	0.466339	7.67705	4.25578	0.000992723	0.00450171	-1.77386	1.23888	7.17595	7.05285	7.20164	8.33974	8.49921	8.35611	7.79408	7.63467	7.79309	7.46097	7.43535	7.38098
GPBJDOFB_01112	rsuA_2	GPBJDOFB_01112	protein_coding	CP006366.1	1100718	1101434	-	Ribosomal small subunit pseudouridine synthase A	ab initio prediction:Prodigal:2.6,similar to AA sequence:UniProtKB:P0AA43	-0.354536	-0.535376	-0.173696	9.04997	-4.24701	0.00100877	0.00456272	-1.76352	-1.27857	7.69128	7.61104	7.34088	9.76596	9.73778	9.77766	9.38113	9.27995	9.20244	9.72927	9.63462	9.44762
GPBJDOFB_00370	NA	GPBJDOFB_00370	protein_coding	CP006366.1	354438	354689	+	hypothetical protein	ab initio prediction:Prodigal:2.6	-0.382584	-0.577883	-0.187284	6.93744	-4.24369	0.00101491	0.00457879	-1.79087	-1.30367	5.60873	5.65131	5.94486	7.14918	7.06033	7.26377	7.19357	7.20043	7.37344	7.73921	7.68349	7.38098
GPBJDOFB_00312	NA	GPBJDOFB_00312	protein_coding	CP006366.1	297770	298252	+	hypothetical protein	ab initio prediction:Prodigal:2.6	0.34028	0.166498	0.514061	6.45145	4.2418	0.00101843	0.00458294	-1.66711	1.266	5.76297	6.18454	6.07125	6.50343	6.35954	6.36815	6.88904	6.88897	6.85532	6.46906	6.56268	6.50245
GPBJDOFB_00543	NA	GPBJDOFB_00543	protein_coding	CP006366.1	524774	525424	+	Phosphorylated carbohydrates phosphatase	ab initio prediction:Prodigal:2.6,similar to AA sequence:UniProtKB:Q9X0Y1	-0.782414	-1.18289	-0.381941	5.5936	-4.23235	0.00103621	0.00464033	-1.42274	-1.72001	5.50759	5.67676	5.33697	5.77951	5.9285	5.91095	5.18334	5.18266	5.29585	5.47277	6.2819	5.56643
GPBJDOFB_00743	rfbC	GPBJDOFB_00743	protein_coding	CP006366.1	739369	739962	+	putative dTDP-4-dehydrorhamnose 3,5-epimerase	ab initio prediction:Prodigal:2.6,similar to AA sequence:UniProtKB:Q5XCG7	0.585678	0.285796	0.88556	5.51675	4.23084	0.00103908	0.00464033	-1.42181	1.50074	5.38464	5.85176	5.66737	5.28796	5.16359	5.20131	6.01973	5.88972	5.97921	4.88161	5.54073	5.33338
GPBJDOFB_00824	pta	GPBJDOFB_00824	protein_coding	CP006366.1	826486	827481	+	Phosphate acetyltransferase	ab initio prediction:Prodigal:2.6,similar to AA sequence:UniProtKB:P39646	-0.392873	-0.593974	-0.191771	10.4105	-4.23209	0.0010367	0.00464033	-1.66785	-1.313	7.78789	7.39708	7.49617	11.5772	11.6373	11.6113	11.1654	10.975	11.0452	11.4967	11.4711	11.2656
GPBJDOFB_01268	NA	GPBJDOFB_01268	protein_coding	CP006366.1	1240104	1240442	-	hypothetical protein	ab initio prediction:Prodigal:2.6	-0.336371	-0.508754	-0.163988	6.32851	-4.22709	0.00104624	0.00466051	-1.71112	-1.26258	5.23975	5.08469	4.98395	6.6673	6.85941	6.76562	6.59186	6.54208	6.59938	6.98499	6.94175	6.6814
GPBJDOFB_00224	mtcA1	GPBJDOFB_00224	protein_coding	CP006366.1	202285	202782	+	Beta-carbonic anhydrase 1	ab initio prediction:Prodigal:2.6,similar to AA sequence:UniProtKB:P9WPJ7	-0.376208	-0.569485	-0.182931	6.33613	-4.21663	0.00106649	0.00473876	-1.72165	-1.29793	5.60465	5.89034	5.73003	6.30532	6.24752	6.15282	6.36448	6.63873	6.50416	7.01589	6.88813	6.6915
GPBJDOFB_01670	ptsG	GPBJDOFB_01670	protein_coding	CP006366.1	1638460	1640646	-	PTS system glucose-specific EIICBA component	ab initio prediction:Prodigal:2.6,similar to AA sequence:UniProtKB:Q7A807	-0.397564	-0.602204	-0.192924	9.77994	-4.20857	0.00108236	0.0047972	-1.79499	-1.31728	8.4613	8.30292	8.57343	10.7573	10.7628	10.5304	9.84526	9.8885	9.76729	10.1513	10.2962	10.0226
GPBJDOFB_00908	rsmC	GPBJDOFB_00908	protein_coding	CP006366.1	914495	915088	-	Ribosomal RNA small subunit methyltransferase C	ab initio prediction:Prodigal:2.6,similar to AA sequence:UniProtKB:P39406	-0.387145	-0.586662	-0.187628	6.94211	-4.2035	0.00109246	0.00482985	-1.88531	-1.3078	4.72029	4.92394	4.66559	7.6512	7.60202	7.50216	7.77422	7.47469	7.36284	7.8299	7.91803	7.88043
GPBJDOFB_00504	hprK	GPBJDOFB_00504	protein_coding	CP006366.1	482958	483890	+	HPr kinase/phosphorylase	ab initio prediction:Prodigal:2.6,similar to AA sequence:UniProtKB:Q5XD71	-0.318989	-0.483557	-0.154421	7.75607	-4.19903	0.00110148	0.00485753	-1.90567	-1.24746	6.24892	5.89848	6.26238	8.50545	8.55204	8.51861	8.03081	8.05275	8.00706	8.48601	8.33539	8.17498
GPBJDOFB_00301	htpX	GPBJDOFB_00301	protein_coding	CP006366.1	283937	284833	+	Protease HtpX	ab initio prediction:Prodigal:2.6,similar to AA sequence:UniProtKB:O30795	-0.345486	-0.524099	-0.166873	9.33602	-4.19021	0.00111945	0.00491222	-1.82715	-1.27058	6.61786	6.27897	6.40789	10.7755	10.7849	10.8087	10.0114	9.85426	9.83676	10.3779	10.2235	10.0546
GPBJDOFB_01666	relA	GPBJDOFB_01666	protein_coding	CP006366.1	1632594	1634813	-	Bifunctional (p)ppGpp synthase/hydrolase RelA	ab initio prediction:Prodigal:2.6,similar to AA sequence:UniProtKB:Q54089	0.268268	0.12961	0.406926	7.93006	4.19123	0.00111735	0.00491222	-1.9155	1.20436	7.71793	7.77172	7.85751	8.01887	7.98299	7.98563	8.06017	8.05477	8.10575	7.88487	7.74693	7.97362
GPBJDOFB_00221	NA	GPBJDOFB_00221	protein_coding	CP006366.1	199331	200098	+	hypothetical protein	ab initio prediction:Prodigal:2.6	0.456768	0.220262	0.693274	5.26098	4.18381	0.00113267	0.0049579	-1.35902	1.37246	5.53783	5.62213	5.75703	5.13506	5.21895	5.06596	5.3389	5.25949	5.38659	4.91113	4.82467	5.07395
GPBJDOFB_01404	yitU	GPBJDOFB_01404	protein_coding	CP006366.1	1377955	1378767	+	5-amino-6-(5-phospho-D-ribitylamino)uracil phosphatase YitU	ab initio prediction:Prodigal:2.6,similar to AA sequence:UniProtKB:P70947	0.404819	0.195133	0.614506	6.65799	4.18224	0.00113596	0.00495999	-1.7721	1.32392	6.31276	6.48028	6.49667	6.69593	6.81967	6.79037	7.0702	6.72762	6.88081	6.44907	6.42569	6.7468
GPBJDOFB_00927	NA	GPBJDOFB_00927	protein_coding	CP006366.1	933124	934080	-	hypothetical protein	ab initio prediction:Prodigal:2.6	0.331301	0.159431	0.503172	7.21176	4.1758	0.00114948	0.00500661	-1.90482	1.25815	6.82296	6.71335	6.75117	7.14622	7.32919	7.39597	7.66769	7.46863	7.57707	7.30848	7.23256	7.12777
GPBJDOFB_00440	NA	GPBJDOFB_00440	protein_coding	CP006366.1	414932	415615	-	hypothetical protein	ab initio prediction:Prodigal:2.6	0.59053	0.283652	0.897409	5.66391	4.16863	0.00116471	0.00506047	-1.54855	1.5058	5.63694	5.77725	6.10579	5.57893	5.25912	5.42853	5.91152	5.8185	6.18102	5.225	5.41769	5.62664
GPBJDOFB_01392	rimP	GPBJDOFB_01392	protein_coding	CP006366.1	1368833	1369369	-	Ribosome maturation factor RimP	ab initio prediction:Prodigal:2.6,similar to AA sequence:UniProtKB:Q97S61	-0.334803	-0.508856	-0.16075	7.4773	-4.16702	0.00116816	0.00506299	-1.96436	-1.2612	6.21189	6.05951	6.49266	7.81024	7.72305	7.71749	7.83212	7.80455	7.7684	8.24144	8.13723	7.92906
GPBJDOFB_01042	patA	GPBJDOFB_01042	protein_coding	CP006366.1	1025302	1026558	-	Peptidoglycan O-acetyltransferase	ab initio prediction:Prodigal:2.6,similar to AA sequence:UniProtKB:O25526	0.322637	0.154697	0.490577	6.88019	4.16178	0.00117948	0.00509953	-1.86507	1.25062	6.70989	6.81856	6.86567	6.75154	6.8853	6.93056	7.0598	7.16217	7.11241	6.61297	6.84954	6.8038
GPBJDOFB_00374	yhhX	GPBJDOFB_00374	protein_coding	CP006366.1	356653	357612	+	putative oxidoreductase YhhX	ab initio prediction:Prodigal:2.6,similar to AA sequence:UniProtKB:P46853	0.334337	0.160108	0.508565	7.17952	4.15703	0.00118983	0.00513169	-1.93056	1.2608	6.69464	6.65372	6.84852	7.29399	7.45269	7.25934	7.63103	7.39604	7.47737	7.0968	7.17266	7.1775
GPBJDOFB_01686	NA	GPBJDOFB_01686	protein_coding	CP006366.1	1656281	1656481	-	hypothetical protein	ab initio prediction:Prodigal:2.6	-0.663821	-1.01093	-0.31671	9.30452	-4.14286	0.00122125	0.00525434	-1.92594	-1.58427	7.11279	6.74678	6.97464	10.0646	10.4993	10.5372	9.51632	9.44762	9.74194	10.7141	10.092	10.2069
GPBJDOFB_00857	topA	GPBJDOFB_00857	protein_coding	CP006366.1	859345	861474	+	DNA topoisomerase 1	ab initio prediction:Prodigal:2.6,similar to AA sequence:UniProtKB:Q7A5Y5	-0.259611	-0.395565	-0.123657	8.46387	-4.13665	0.0012353	0.00530189	-2.00597	-1.19716	7.21791	7.17732	7.23563	8.91202	8.94578	8.89938	8.79296	8.78823	8.70327	8.99687	9.05943	8.83763
GPBJDOFB_00827	opuCA	GPBJDOFB_00827	protein_coding	CP006366.1	829666	830394	+	Carnitine transport ATP-binding protein OpuCA	ab initio prediction:Prodigal:2.6,similar to AA sequence:UniProtKB:G2JZ44	0.36384	0.17313	0.554551	5.82241	4.13289	0.00124389	0.00532579	-1.69102	1.28685	5.70324	5.49198	5.5944	5.7564	5.77995	5.85338	6.27739	6.0578	6.06806	5.76318	5.74465	5.77843
GPBJDOFB_01577	glnA	GPBJDOFB_01577	protein_coding	CP006366.1	1538678	1540024	-	Glutamine synthetase	ab initio prediction:Prodigal:2.6,similar to AA sequence:UniProtKB:P19064	-0.466766	-0.711582	-0.22195	9.98506	-4.13026	0.00124992	0.00533863	-1.90023	-1.38201	8.30933	7.69284	7.9793	10.7013	10.7784	10.7235	10.4544	10.3885	10.3377	10.9598	10.8618	10.6339
GPBJDOFB_00689	thrB	GPBJDOFB_00689	protein_coding	CP006366.1	686185	687129	+	Homoserine kinase	ab initio prediction:Prodigal:2.6,protein motif:HAMAP:MF_00384	0.521979	0.24675	0.797208	5.96914	4.10844	0.00130124	0.0055444	-1.74472	1.43592	5.82384	6.15542	6.347	5.82466	5.89914	5.74361	6.1261	6.34902	6.26087	5.36491	5.81251	5.92264
GPBJDOFB_00148	dus	GPBJDOFB_00148	protein_coding	CP006366.1	114821	115798	-	putative tRNA-dihydrouridine synthase	ab initio prediction:Prodigal:2.6,similar to AA sequence:UniProtKB:P9WNS7	0.564639	0.266694	0.862584	6.18459	4.10537	0.00130861	0.00556175	-1.8249	1.47902	6.14331	6.26435	6.63771	5.6642	5.64498	5.98429	6.86534	6.45491	6.48864	5.8909	6.01407	6.16233
GPBJDOFB_00832	apbE	GPBJDOFB_00832	protein_coding	CP006366.1	835407	836345	-	FAD:protein FMN transferase	ab initio prediction:Prodigal:2.6,similar to AA sequence:UniProtKB:O83774	0.597213	0.281984	0.912442	5.39397	4.10413	0.00131161	0.00556175	-1.5369	1.51279	5.92536	5.95158	5.9092	5.15876	5.2982	5.13844	5.31411	5.42291	5.73466	4.62081	4.95682	5.29679
GPBJDOFB_00716	plsY	GPBJDOFB_00716	protein_coding	CP006366.1	713324	713965	-	Glycerol-3-phosphate acyltransferase	ab initio prediction:Prodigal:2.6,similar to AA sequence:UniProtKB:P0A4Q0	0.37856	0.178395	0.578724	6.27573	4.097	0.00132898	0.00562189	-1.80944	1.30004	6.16561	6.04493	5.97392	6.72599	6.84188	6.6305	6.22516	6.35778	6.34732	6.05195	5.88066	6.0631
GPBJDOFB_00802	potB	GPBJDOFB_00802	protein_coding	CP006366.1	805061	805855	+	Spermidine/putrescine transport system permease protein PotB	ab initio prediction:Prodigal:2.6,similar to AA sequence:UniProtKB:P0AFK4	0.592522	0.278754	0.906289	5.38195	4.09086	0.00134414	0.00566562	-1.60429	1.50788	5.67242	6.05709	5.95072	5.02975	4.87565	4.89392	5.73974	5.65036	5.66386	4.54752	5.21617	5.28616
GPBJDOFB_01350	ecsA_1	GPBJDOFB_01350	protein_coding	CP006366.1	1327961	1328695	-	ABC-type transporter ATP-binding protein EcsA	ab initio prediction:Prodigal:2.6,similar to AA sequence:UniProtKB:P55339	0.775937	0.364977	1.1869	5.09045	4.09021	0.00134575	0.00566562	-1.52852	1.7123	5.44515	5.57215	5.23983	5.09263	4.436	4.74993	5.25282	5.48422	5.70474	4.29105	4.84528	4.97155
GPBJDOFB_00878	lexA_1	GPBJDOFB_00878	protein_coding	CP006366.1	880878	881576	+	LexA repressor	ab initio prediction:Prodigal:2.6,protein motif:HAMAP:MF_00015	0.486067	0.228343	0.743792	5.60162	4.08563	0.00135716	0.00570007	-1.65321	1.40062	5.89898	5.78018	5.65666	5.4164	5.69952	5.72661	5.60316	5.696	5.85456	5.33799	5.21088	5.33853
GPBJDOFB_01141	NA	GPBJDOFB_01141	protein_coding	CP006366.1	1131898	1132332	+	hypothetical protein	ab initio prediction:Prodigal:2.6	-0.750745	-1.14943	-0.352057	4.52653	-4.07922	0.00137334	0.00575433	-1.50634	-1.68266	3.33876	3.41656	2.63317	5.10488	5.5238	5.439	4.58048	4.3168	4.62001	5.2826	5.3758	4.68646
GPBJDOFB_00916	pstB3_2	GPBJDOFB_00916	protein_coding	CP006366.1	923261	924064	-	Phosphate import ATP-binding protein PstB 3	ab initio prediction:Prodigal:2.6,similar to AA sequence:UniProtKB:P0A2V9	0.540935	0.253236	0.828634	5.85121	4.0731	0.00138895	0.00580595	-1.84036	1.45492	5.82033	5.93057	6.10841	5.34589	5.44473	5.25564	6.5091	6.2059	6.43295	5.37553	5.99575	5.78976
GPBJDOFB_00548	ftsX	GPBJDOFB_00548	protein_coding	CP006366.1	529114	530043	+	Cell division protein FtsX	ab initio prediction:Prodigal:2.6,similar to AA sequence:UniProtKB:Q04LE4	0.471545	0.220294	0.722797	7.82343	4.06567	0.00140815	0.00587055	-2.14353	1.38659	8.18655	7.72521	7.58642	7.91223	7.7954	7.73354	8.29302	7.96299	7.94869	7.7038	7.54756	7.48571
GPBJDOFB_00828	opuCB	GPBJDOFB_00828	protein_coding	CP006366.1	830387	831913	+	Glycine betaine/carnitine/choline transport system permease protein OpuCB	ab initio prediction:Prodigal:2.6,similar to AA sequence:UniProtKB:O34878	0.490433	0.229046	0.751821	7.06662	4.06456	0.00141106	0.00587055	-2.076	1.40487	7.13556	6.84546	6.96019	6.69795	7.26324	7.10018	7.42997	7.34627	7.4151	6.83328	6.94811	6.82414
GPBJDOFB_01656	cdsA	GPBJDOFB_01656	protein_coding	CP006366.1	1619915	1620709	-	Phosphatidate cytidylyltransferase	ab initio prediction:Prodigal:2.6,similar to AA sequence:UniProtKB:P0ABG1	0.426463	0.198362	0.654563	6.24098	4.05016	0.00144914	0.0060148	-1.94406	1.34393	6.05048	6.30164	6.26708	5.95896	6.00923	6.05748	6.59598	6.54783	6.49448	6.48632	5.98341	6.13889
GPBJDOFB_00643	thiI	GPBJDOFB_00643	protein_coding	CP006366.1	635327	636541	+	putative tRNA sulfurtransferase	ab initio prediction:Prodigal:2.6,similar to AA sequence:UniProtKB:Q81KU0	0.550295	0.255709	0.84488	6.28537	4.04671	0.00145841	0.00603904	-1.89883	1.46439	6.48227	6.76321	6.80066	5.96905	6.22065	5.99142	6.29777	6.3291	6.54601	5.83809	5.75195	6.43429
GPBJDOFB_00523	ftsW	GPBJDOFB_00523	protein_coding	CP006366.1	501799	503073	+	putative peptidoglycan glycosyltransferase FtsW	ab initio prediction:Prodigal:2.6,similar to AA sequence:UniProtKB:O07639	0.482026	0.223755	0.740296	6.24825	4.04309	0.00146822	0.00605698	-1.90113	1.3967	6.57059	6.67282	6.79416	6.26494	5.84298	6.04383	6.25673	6.31792	6.43092	5.73869	5.84016	6.20527
GPBJDOFB_00761	NA	GPBJDOFB_00761	protein_coding	CP006366.1	758778	760541	+	Dihydrolipoyl dehydrogenase	ab initio prediction:Prodigal:2.6,similar to AA sequence:UniProtKB:P18925	0.759877	0.352682	1.16707	8.72318	4.04258	0.00146961	0.00605698	-2.18071	1.69335	8.59929	8.12251	8.43139	9.34895	8.64213	8.45618	9.30203	9.24731	9.1908	8.49274	8.50474	8.34014
GPBJDOFB_01759	nrdD_2	GPBJDOFB_01759	protein_coding	CP006366.1	1740924	1743122	-	Anaerobic ribonucleoside-triphosphate reductase	ab initio prediction:Prodigal:2.6,similar to AA sequence:UniProtKB:P28903	-0.420999	-0.647275	-0.194723	11.7741	-4.03051	0.00150282	0.00617942	-1.97068	-1.33885	8.86594	8.46279	8.63658	13.0096	13.1864	13.1053	12.5421	12.4269	12.4524	13.0168	12.8858	12.6988
GPBJDOFB_00207	bioY	GPBJDOFB_00207	protein_coding	CP006366.1	182990	183529	+	Biotin transporter BioY	ab initio prediction:Prodigal:2.6,similar to AA sequence:UniProtKB:A2RMJ9	0.551858	0.25482	0.848897	5.60162	4.0247	0.00151908	0.00623177	-1.6792	1.46597	5.85848	5.79769	6.0523	6.11248	6.16887	5.9663	5.32904	5.56591	5.48766	4.64737	4.93134	5.30207
GPBJDOFB_00354	NA	GPBJDOFB_00354	protein_coding	CP006366.1	332974	333603	-	CutC-like protein	ab initio prediction:Prodigal:2.6,similar to AA sequence:UniProtKB:Q5XDL5	-0.348878	-0.536838	-0.160919	7.84485	-4.02095	0.00152968	0.00626068	-2.24252	-1.27357	6.38345	6.24534	6.65755	8.4495	8.37218	8.45295	8.16855	8.01585	8.09426	8.62889	8.40877	8.26094
GPBJDOFB_01402	tsaE	GPBJDOFB_01402	protein_coding	CP006366.1	1375616	1376077	-	tRNA threonylcarbamoyladenosine biosynthesis protein TsaE	ab initio prediction:Prodigal:2.6,similar to AA sequence:UniProtKB:O05515	0.66093	0.304293	1.01757	5.20086	4.01464	0.00154766	0.00631963	-1.65848	1.5811	5.87887	5.70796	5.71634	4.84489	5.09865	4.6362	5.3777	5.16779	5.58211	4.51904	4.71696	5.16378
GPBJDOFB_01330	recU	GPBJDOFB_01330	protein_coding	CP006366.1	1305814	1306422	+	Holliday junction resolvase RecU	ab initio prediction:Prodigal:2.6,similar to AA sequence:UniProtKB:Q5KXY4	-0.336743	-0.518922	-0.154565	8.38441	-4.00424	0.00157782	0.00642789	-2.23593	-1.2629	5.95447	5.6481	5.67092	9.11911	9.28062	9.36661	9.15553	8.98737	9.10909	9.5544	9.37742	9.38923
GPBJDOFB_01356	npr	GPBJDOFB_01356	protein_coding	CP006366.1	1333648	1334994	-	NADH peroxidase	ab initio prediction:Prodigal:2.6,similar to AA sequence:UniProtKB:P37062	-0.375416	-0.579737	-0.171095	6.62909	-3.98032	0.00164941	0.00670407	-2.15625	-1.29721	6.41172	6.40614	6.53422	6.68577	6.87025	6.89867	6.25673	6.62609	6.43498	6.76217	6.85294	6.80937
GPBJDOFB_01413	fabZ	GPBJDOFB_01413	protein_coding	CP006366.1	1387350	1387772	-	3-hydroxyacyl-[acyl-carrier-protein] dehydratase FabZ	ab initio prediction:Prodigal:2.6,similar to AA sequence:UniProtKB:Q9HXY7	0.764342	0.346173	1.18251	4.38093	3.95963	0.00171407	0.00695086	-1.5338	1.6986	4.96245	4.95548	5.2157	3.98073	3.60657	4.29941	4.58048	4.56402	4.60569	3.65174	3.75739	4.39155
GPBJDOFB_00258	yecS_1	GPBJDOFB_00258	protein_coding	CP006366.1	237167	238735	-	L-cystine transport system permease protein YecS	ab initio prediction:Prodigal:2.6,similar to AA sequence:UniProtKB:P0AFT2	0.342722	0.154392	0.531052	7.00986	3.94223	0.00177045	0.00715129	-2.31551	1.26815	7.02249	7.03451	7.21387	6.81257	6.47489	6.58407	7.40084	7.24834	7.37133	6.90839	7.01937	7.02765
GPBJDOFB_01428	vanYB	GPBJDOFB_01428	protein_coding	CP006366.1	1400893	1401636	-	D-alanyl-D-alanine carboxypeptidase	ab initio prediction:Prodigal:2.6,similar to AA sequence:UniProtKB:Q47746	0.370126	0.166719	0.573532	6.53537	3.94188	0.00177161	0.00715129	-2.2423	1.29247	6.2463	5.90657	6.1924	6.36766	6.67622	6.52139	6.87724	6.96119	6.94194	6.70643	6.52697	6.50015
GPBJDOFB_00233	rpmH	GPBJDOFB_00233	protein_coding	CP006366.1	211948	212082	+	50S ribosomal protein L34	ab initio prediction:Prodigal:2.6,similar to AA sequence:UniProtKB:P23376	-0.504277	-0.781891	-0.226662	5.24135	-3.93501	0.0017944	0.00722675	-2.06723	-1.41841	3.81857	3.96326	3.47142	5.18208	5.38548	5.72233	5.45683	5.71659	5.71145	6.33118	6.1278	6.00919
GPBJDOFB_01466	tadA_2	GPBJDOFB_01466	protein_coding	CP006366.1	1450013	1450474	-	tRNA-specific adenosine deaminase	ab initio prediction:Prodigal:2.6,similar to AA sequence:UniProtKB:P68398	0.381867	0.171315	0.59242	5.62156	3.92889	0.00181494	0.00729284	-1.97694	1.30303	5.69942	5.54477	5.69904	5.62645	5.69464	5.66994	5.63153	5.90176	5.75427	5.43263	5.36632	5.4379
GPBJDOFB_00384	mntB	GPBJDOFB_00384	protein_coding	CP006366.1	365498	366352	+	Manganese transport system membrane protein MntB	ab initio prediction:Prodigal:2.6,similar to AA sequence:UniProtKB:Q55282	0.357616	0.159072	0.556161	6.09605	3.90191	0.0019085	0.00765136	-2.17697	1.28131	6.1903	6.27689	6.27411	5.92827	5.9409	5.96267	6.10602	6.43435	6.31688	5.83424	5.98959	5.89842
GPBJDOFB_00557	whiA	GPBJDOFB_00557	protein_coding	CP006366.1	541089	542000	+	Putative sporulation transcription regulator WhiA	ab initio prediction:Prodigal:2.6,similar to AA sequence:UniProtKB:A0QWV9	0.383517	0.169798	0.597236	6.46355	3.88741	0.0019608	0.00784322	-2.34743	1.30452	6.16007	6.28519	6.23143	5.8969	6.28367	6.33769	6.95787	6.93508	6.9547	6.53454	6.61762	6.36781
GPBJDOFB_01715	chbA	GPBJDOFB_01715	protein_coding	CP006366.1	1691580	1691900	-	PTS system N,N'-diacetylchitobiose-specific EIIA component	ab initio prediction:Prodigal:2.6,similar to AA sequence:UniProtKB:P69791	-0.587699	-0.916004	-0.259393	5.26638	-3.87788	0.00199597	0.00796581	-1.89556	-1.50285	5.30148	5.24215	5.46529	5.91441	5.77072	6.01611	4.54683	4.36975	4.86812	5.05691	5.22143	5.42342
GPBJDOFB_00372	NA	GPBJDOFB_00372	protein_coding	CP006366.1	355650	355886	+	hypothetical protein	ab initio prediction:Prodigal:2.6	-0.544193	-0.848832	-0.239553	5.24445	-3.86976	0.00202645	0.00806919	-1.99651	-1.4582	4.37271	4.43533	4.71462	6.2234	5.98149	5.81771	4.95867	4.85765	5.00535	5.72629	5.43138	5.4088
GPBJDOFB_00564	NA	GPBJDOFB_00564	protein_coding	CP006366.1	549111	549560	+	Flavodoxin	ab initio prediction:Prodigal:2.6,similar to AA sequence:UniProtKB:P00323	0.318581	0.140126	0.497036	5.92485	3.86731	0.00203576	0.00808801	-2.28612	1.2471	5.31152	5.24215	5.09392	5.93857	5.83414	5.90718	6.29524	6.47318	6.52714	6.18175	6.10519	6.18824
GPBJDOFB_01484	NA	GPBJDOFB_01484	protein_coding	CP006366.1	1466903	1470163	-	hypothetical protein	ab initio prediction:Prodigal:2.6	-0.445321	-0.696071	-0.194571	8.11574	-3.84725	0.00211349	0.00837796	-2.56523	-1.36162	9.05814	8.81158	8.9658	8.09685	8.06647	7.96222	7.22317	7.69988	7.67719	7.81632	8.10198	7.90928
GPBJDOFB_00516	thiT	GPBJDOFB_00516	protein_coding	CP006366.1	493477	494040	-	Thiamine transporter ThiT	ab initio prediction:Prodigal:2.6,similar to AA sequence:UniProtKB:A2RI47	0.579913	0.251916	0.90791	5.44888	3.83011	0.0021823	0.00863136	-2.13889	1.49476	5.40821	5.85734	5.61668	5.28258	5.11334	4.88628	5.53615	5.83115	5.95964	5.10241	5.20025	5.59254
GPBJDOFB_00709	pyrF	GPBJDOFB_00709	protein_coding	CP006366.1	706390	707082	+	Orotidine 5'-phosphate decarboxylase	ab initio prediction:Prodigal:2.6,similar to AA sequence:UniProtKB:P0CB75	0.55113	0.239176	0.863085	5.33933	3.8272	0.00219423	0.00865909	-2.05345	1.46523	5.3655	5.40329	5.7966	5.67656	5.42721	5.402	5.40143	5.37191	5.60028	4.68203	5.00035	4.94477
GPBJDOFB_01260	NA	GPBJDOFB_01260	protein_coding	CP006366.1	1234081	1234644	-	hypothetical protein	ab initio prediction:Prodigal:2.6	0.487097	0.209391	0.764803	5.67971	3.79969	0.00231014	0.0090962	-2.20588	1.40162	6.24369	5.84054	5.99675	5.47893	5.47915	5.61558	5.96982	5.84679	5.61822	5.29385	5.2423	5.53086
GPBJDOFB_00574	NA	GPBJDOFB_00574	protein_coding	CP006366.1	560166	560327	+	hypothetical protein	ab initio prediction:Prodigal:2.6	-0.642418	-1.01033	-0.274508	11.0097	-3.78264	0.00238514	0.00937059	-2.52364	-1.56094	11.4522	10.478	11.2418	10.4237	10.7735	10.6689	10.7324	10.8782	10.9403	11.6935	11.4707	11.3636
GPBJDOFB_00950	pfkA	GPBJDOFB_00950	protein_coding	CP006366.1	956626	957639	-	ATP-dependent 6-phosphofructokinase	ab initio prediction:Prodigal:2.6,similar to AA sequence:UniProtKB:P0DOB6	0.339129	0.144686	0.533573	7.66621	3.77825	0.00240486	0.00942146	-2.70255	1.26499	6.81416	6.87462	6.80714	7.80836	7.69159	7.7515	8.25119	8.35039	8.21473	7.82118	8.04595	7.56368
GPBJDOFB_01341	mraY	GPBJDOFB_01341	protein_coding	CP006366.1	1319122	1320132	-	Phospho-N-acetylmuramoyl-pentapeptide-transferase	ab initio prediction:Prodigal:2.6,similar to AA sequence:UniProtKB:Q2FZ93	0.533423	0.227509	0.839337	6.39652	3.77738	0.00240877	0.00942146	-2.44144	1.44736	6.92127	7.04432	6.90995	6.06624	5.78913	6.47125	6.569	6.47519	6.54413	5.82652	6.02314	6.11807
GPBJDOFB_00731	hflX	GPBJDOFB_00731	protein_coding	CP006366.1	727894	729132	+	GTPase HflX	ab initio prediction:Prodigal:2.6,similar to AA sequence:UniProtKB:P25519	0.281419	0.119972	0.442867	7.28948	3.77607	0.00241467	0.00942362	-2.69382	1.21539	6.65577	6.5439	6.6647	7.11929	7.09958	6.96901	8.01474	7.83625	7.7676	7.61354	7.54441	7.64495
GPBJDOFB_00389	NA	GPBJDOFB_00389	protein_coding	CP006366.1	371712	371816	+	hypothetical protein	ab initio prediction:Prodigal:2.6	-1.024	-1.61181	-0.436179	2.16766	-3.77376	0.00242515	0.00944364	-1.49443	-2.03354	1.56535	1.45385	1.67624	2.52296	2.79141	2.00029	2.02433	1.96765	1.73959	2.66046	3.06328	2.54653
GPBJDOFB_00831	pucK	GPBJDOFB_00831	protein_coding	CP006366.1	834060	835343	+	Uric acid permease PucK	ab initio prediction:Prodigal:2.6,similar to AA sequence:UniProtKB:O32140	0.559125	0.238061	0.880189	6.06457	3.77256	0.00243064	0.00944415	-2.32913	1.47338	6.71557	6.62948	6.79579	6.05996	5.77072	5.70507	6.00122	5.99178	6.20971	5.25409	5.4849	6.1565
GPBJDOFB_01629	rpsI	GPBJDOFB_01629	protein_coding	CP006366.1	1592621	1593013	-	30S ribosomal protein S9	ab initio prediction:Prodigal:2.6,similar to AA sequence:UniProtKB:P66646	0.48386	0.205708	0.762013	7.39628	3.76839	0.00244971	0.00949734	-2.72053	1.39848	6.44629	5.86289	6.50863	6.92222	6.88958	6.98518	8.3684	8.35094	8.59145	8.26948	7.94374	7.6166
GPBJDOFB_01766	recA	GPBJDOFB_01766	protein_coding	CP006366.1	1746997	1748133	-	Protein RecA	ab initio prediction:Prodigal:2.6,protein motif:HAMAP:MF_00268	-0.24532	-0.386514	-0.104125	8.9812	-3.76385	0.00247062	0.00955741	-2.67023	-1.18535	7.10559	7.20819	7.21631	9.58154	9.58418	9.5396	9.50102	9.4553	9.49969	9.79927	9.75047	9.53325
GPBJDOFB_01651	NA	GPBJDOFB_01651	protein_coding	CP006366.1	1610997	1611209	-	hypothetical protein	ab initio prediction:Prodigal:2.6	-0.379967	-0.598917	-0.161018	6.05623	-3.75941	0.00249131	0.00961577	-2.49108	-1.30131	4.33384	4.54304	4.49967	7.17119	7.41467	7.43835	6.03499	6.04971	6.08106	6.42881	6.49689	6.18252
GPBJDOFB_01700	NA	GPBJDOFB_01700	protein_coding	CP006366.1	1677298	1677582	-	hypothetical protein	ab initio prediction:Prodigal:2.6	-0.542344	-0.854955	-0.229733	12.874	-3.75828	0.00249661	0.00961577	-2.42854	-1.45634	9.97622	9.3089	9.81849	13.8992	14.0514	13.9541	13.6732	13.5642	13.7053	14.3273	14.1831	14.026
GPBJDOFB_00658	yknZ_1	GPBJDOFB_00658	protein_coding	CP006366.1	651593	652813	+	putative ABC transporter permease YknZ	ab initio prediction:Prodigal:2.6,similar to AA sequence:UniProtKB:O31712	0.24408	0.103197	0.384964	7.00734	3.7531	0.00252098	0.00968849	-2.68653	1.18434	6.75839	6.58984	6.65037	6.95981	6.93161	6.99586	7.38902	7.35067	7.30419	7.08875	7.13409	6.93545
GPBJDOFB_01734	ahpC	GPBJDOFB_01734	protein_coding	CP006366.1	1710928	1711488	+	Alkyl hydroperoxide reductase subunit C	ab initio prediction:Prodigal:2.6,similar to AA sequence:UniProtKB:P80239	-0.399995	-0.631139	-0.16885	8.14574	-3.74877	0.00254153	0.00974621	-2.73744	-1.3195	5.76297	5.63518	5.75368	8.73168	9.14963	8.84824	8.86043	8.8337	8.72992	9.2636	9.22946	8.95046
GPBJDOFB_00396	NA	GPBJDOFB_00396	protein_coding	CP006366.1	376322	376537	+	hypothetical protein	ab initio prediction:Prodigal:2.6	0.647387	0.272087	1.02269	3.34104	3.73684	0.00259911	0.0099454	-1.83486	1.56633	3.17251	3.44647	3.40469	2.81909	2.71645	2.59465	3.92959	3.98472	4.13315	2.94363	3.52165	3.42584
GPBJDOFB_01305	NA	GPBJDOFB_01305	protein_coding	CP006366.1	1281026	1282426	-	Putative bifunctional phosphatase/peptidyl-prolyl cis-trans isomerase	ab initio prediction:Prodigal:2.6,similar to AA sequence:UniProtKB:Q5XAQ1	0.238723	0.100123	0.377324	7.90283	3.7312	0.00262675	0.0100294	-2.79387	1.17995	6.96484	6.97292	6.99179	8.10983	8.11014	8.18934	8.48903	8.36676	8.30502	8.16386	8.1504	8.02006
GPBJDOFB_00240	bglK_1	GPBJDOFB_00240	protein_coding	CP006366.1	218028	218966	+	Beta-glucoside kinase	ab initio prediction:Prodigal:2.6,similar to AA sequence:UniProtKB:Q93LQ8	0.405713	0.169501	0.641925	5.97726	3.72079	0.00267866	0.0102055	-2.45206	1.32474	6.17389	6.47122	6.44986	5.75251	5.66006	5.94073	6.15988	6.08708	6.00944	5.49244	5.68492	5.84511
GPBJDOFB_01653	polC_2	GPBJDOFB_01653	protein_coding	CP006366.1	1611878	1616275	-	DNA polymerase III PolC-type	ab initio prediction:Prodigal:2.6,similar to AA sequence:UniProtKB:P13267	0.363131	0.151364	0.574899	8.01304	3.71469	0.00270951	0.0103008	-2.81301	1.28621	8.31682	8.57828	8.80774	7.92611	7.81687	7.88101	7.96067	7.85649	8.03938	7.51244	7.56008	7.9006
GPBJDOFB_00785	gabD1	GPBJDOFB_00785	protein_coding	CP006366.1	786981	788378	+	Succinate-semialdehyde dehydrogenase [NADP(+)] 1	ab initio prediction:Prodigal:2.6,similar to AA sequence:UniProtKB:P9WNX9	-0.26062	-0.412793	-0.108448	7.22315	-3.71014	0.0027328	0.010367	-2.77169	-1.19799	7.10559	7.07933	7.08529	7.38597	7.4756	7.4226	7.199	6.94674	7.07652	7.3264	7.34778	7.22696
GPBJDOFB_00800	murB	GPBJDOFB_00800	protein_coding	CP006366.1	802990	803877	+	UDP-N-acetylenolpyruvoylglucosamine reductase	ab initio prediction:Prodigal:2.6,similar to AA sequence:UniProtKB:Q8Y776	0.321527	0.133154	0.5099	6.19714	3.69758	0.00279807	0.0105918	-2.64059	1.24965	6.00482	6.03512	6.1924	5.96905	5.66505	5.86119	6.50691	6.60231	6.62445	6.22647	6.2436	6.43429
GPBJDOFB_01244	NA	GPBJDOFB_01244	protein_coding	CP006366.1	1216787	1217215	-	Acetyltransferase	ab initio prediction:Prodigal:2.6,similar to AA sequence:UniProtKB:Q5HH30	-0.31262	-0.496312	-0.128929	8.35035	-3.68677	0.00285554	0.0107862	-2.86541	-1.24196	7.4672	6.99079	7.14144	8.57536	8.63579	8.55458	8.75616	8.62767	8.61889	9.04469	8.98011	8.81146
GPBJDOFB_01304	yugI	GPBJDOFB_01304	protein_coding	CP006366.1	1280649	1281026	-	General stress protein 13	ab initio prediction:Prodigal:2.6,similar to AA sequence:UniProtKB:P80870	0.493939	0.203104	0.784774	6.16932	3.67912	0.00289693	0.0109192	-2.69243	1.40829	5.74086	5.19449	5.12534	5.94199	6.20359	6.44551	6.92386	6.78884	6.66645	6.54399	6.19357	6.26331
GPBJDOFB_01725	NA	GPBJDOFB_01725	protein_coding	CP006366.1	1699879	1701519	-	hypothetical protein	ab initio prediction:Prodigal:2.6	0.303186	0.124114	0.48226	7.49492	3.66773	0.0029597	0.011132	-2.86876	1.23387	7.26256	7.60193	7.26179	7.90262	7.81237	7.79598	7.55266	7.44826	7.56417	7.20949	7.20225	7.32497
GPBJDOFB_00845	ldhA	GPBJDOFB_00845	protein_coding	CP006366.1	848345	849328	-	L-lactate dehydrogenase 1	ab initio prediction:Prodigal:2.6,similar to AA sequence:UniProtKB:P04034	0.256447	0.104831	0.408063	7.65635	3.66412	0.00297989	0.0111841	-2.92228	1.19453	6.70989	6.83137	6.93381	7.36448	7.4411	7.41996	8.34839	8.34819	8.29446	8.23488	8.04818	7.90147
GPBJDOFB_00316	acyP	GPBJDOFB_00316	protein_coding	CP006366.1	302122	302400	-	Acylphosphatase	ab initio prediction:Prodigal:2.6,similar to AA sequence:UniProtKB:O35031	-0.32509	-0.517589	-0.132592	7.58604	-3.65843	0.00301202	0.0112807	-2.92976	-1.25274	5.10198	4.81928	4.41744	8.50603	8.59974	8.60137	8.42853	8.38349	8.29613	8.80727	8.71253	8.35864
GPBJDOFB_00717	parE	GPBJDOFB_00717	protein_coding	CP006366.1	714100	716049	+	DNA topoisomerase 4 subunit B	ab initio prediction:Prodigal:2.6,similar to AA sequence:UniProtKB:Q59961	0.439164	0.177997	0.70033	6.89488	3.64273	0.0031024	0.0115946	-2.78475	1.35582	7.36731	7.47077	7.58077	6.94795	6.63356	6.69746	6.75179	6.73436	6.97851	6.52502	6.28693	6.76414
GPBJDOFB_01778	NA	GPBJDOFB_01778	protein_coding	CP006366.1	1760720	1761598	-	hypothetical protein	ab initio prediction:Prodigal:2.6	0.413133	0.167371	0.658894	5.89135	3.64161	0.00310899	0.0115946	-2.5445	1.33157	6.34732	6.37926	6.53031	5.76415	5.79369	5.94073	5.67111	5.92258	5.94833	5.25409	5.48052	5.66406
GPBJDOFB_00739	trmK	GPBJDOFB_00739	protein_coding	CP006366.1	735832	736518	+	tRNA (adenine(22)-N(1))-methyltransferase	ab initio prediction:Prodigal:2.6,similar to AA sequence:UniProtKB:P54471	0.533913	0.21421	0.853616	4.99881	3.61778	0.00325182	0.0121017	-2.33449	1.44785	5.47224	5.72025	5.73003	4.76993	4.83193	5.03867	4.80346	5.13757	5.12062	4.24542	4.60055	4.51502
GPBJDOFB_01543	lpxT	GPBJDOFB_01543	protein_coding	CP006366.1	1503438	1503938	-	Lipid A 1-diphosphate synthase	ab initio prediction:Prodigal:2.6,protein motif:HAMAP:MF_01945	0.427348	0.171124	0.683573	5.03683	3.61309	0.00328068	0.0121834	-2.35755	1.34476	5.60057	5.67361	5.66737	4.88096	4.80504	4.8475	5.03953	5.00996	5.04304	4.34612	4.62459	4.90364
GPBJDOFB_00765	murC_2	GPBJDOFB_00765	protein_coding	CP006366.1	765745	767082	-	UDP-N-acetylmuramate--L-alanine ligase	ab initio prediction:Prodigal:2.6,protein motif:HAMAP:MF_00046	-0.287542	-0.460288	-0.114797	7.53547	-3.6059	0.00332545	0.0123237	-3.01469	-1.22056	6.70419	6.77209	6.64496	8.16499	8.35761	8.19321	7.60367	7.38322	7.37555	7.80849	7.69678	7.7209
GPBJDOFB_00514	pspB	GPBJDOFB_00514	protein_coding	CP006366.1	491944	492567	-	Putative phosphoserine phosphatase 2	ab initio prediction:Prodigal:2.6,similar to AA sequence:UniProtKB:D3DFP8	0.653668	0.260465	1.04687	5.44635	3.60129	0.00335453	0.0124054	-2.55114	1.57316	5.30148	5.47031	5.90619	5.09263	5.68485	4.96086	5.74716	5.88063	5.72144	5.07006	5.07787	5.44269
GPBJDOFB_00244	rsmA_2	GPBJDOFB_00244	protein_coding	CP006366.1	221659	222531	+	Ribosomal RNA small subunit methyltransferase A	ab initio prediction:Prodigal:2.6,similar to AA sequence:UniProtKB:P66662	0.319889	0.127342	0.512436	6.42952	3.59898	0.00336915	0.0124287	-2.85112	1.24823	6.29517	6.44369	6.3886	6.19789	6.15474	6.36815	6.8238	6.56117	6.69548	6.43644	6.31921	6.46995
GPBJDOFB_00923	spxA_1	GPBJDOFB_00923	protein_coding	CP006366.1	929279	929683	-	Regulatory protein Spx	ab initio prediction:Prodigal:2.6,similar to AA sequence:UniProtKB:Q8DU17	-0.26902	-0.430989	-0.107051	7.89725	-3.59808	0.00337492	0.0124287	-3.04563	-1.20499	5.93513	5.59569	5.34589	8.88474	8.99468	9.02765	8.36236	8.37812	8.39468	8.63553	8.68086	8.5317
GPBJDOFB_00696	NA	GPBJDOFB_00696	protein_coding	CP006366.1	693425	693595	+	hypothetical protein	ab initio prediction:Prodigal:2.6	-0.463324	-0.742689	-0.183959	4.73104	-3.59278	0.00340885	0.0125275	-2.44275	-1.37871	3.29896	3.64004	3.97535	5.35617	5.43891	5.41267	4.74531	4.90625	4.53943	5.2013	5.18416	5.07395
GPBJDOFB_01045	uvrB	GPBJDOFB_01045	protein_coding	CP006366.1	1028512	1030503	-	UvrABC system protein B	ab initio prediction:Prodigal:2.6,similar to AA sequence:UniProtKB:P37954	-0.279904	-0.448761	-0.111048	9.48178	-3.59096	0.00342059	0.0125445	-2.99061	-1.21411	7.68646	7.61844	7.85829	10.6479	10.7472	10.7315	9.65825	9.59781	9.59202	10.0479	9.87242	9.72324
GPBJDOFB_01097	nrdF2	GPBJDOFB_01097	protein_coding	CP006366.1	1085495	1086454	+	Ribonucleoside-diphosphate reductase subunit beta nrdF2	ab initio prediction:Prodigal:2.6,similar to AA sequence:UniProtKB:P9WH71	0.292186	0.115253	0.469118	6.62831	3.57741	0.00350916	0.0128161	-2.95849	1.22449	6.3667	6.29959	6.53227	6.454	6.50305	6.4403	7.09224	6.88139	7.01419	6.74997	6.72902	6.47697
GPBJDOFB_01219	sepF	GPBJDOFB_01219	protein_coding	CP006366.1	1190909	1191565	-	Cell division protein SepF	ab initio prediction:Prodigal:2.6,similar to AA sequence:UniProtKB:P0CB77	0.336953	0.132945	0.540962	6.97581	3.57799	0.00350533	0.0128161	-3.03877	1.26309	6.43715	6.30979	6.46017	6.65901	7.02193	6.69746	7.61082	7.47871	7.53235	7.30432	7.20757	6.99049
GPBJDOFB_01336	trxB	GPBJDOFB_01336	protein_coding	CP006366.1	1314571	1315488	-	Thioredoxin reductase	ab initio prediction:Prodigal:2.6,similar to AA sequence:UniProtKB:P80880	0.399703	0.157067	0.642339	6.42194	3.56862	0.00356795	0.0130038	-2.87648	1.31924	6.2748	6.25382	6.18993	6.59096	6.41984	6.58407	6.66623	6.48922	6.61733	6.51304	6.03216	6.43188
GPBJDOFB_01460	treP	GPBJDOFB_01460	protein_coding	CP006366.1	1443805	1445688	-	PTS system trehalose-specific EIIBC component	ab initio prediction:Prodigal:2.6,similar to AA sequence:UniProtKB:P39794	-0.368193	-0.592437	-0.143948	10.7079	-3.5569	0.00364781	0.0132675	-2.96863	-1.29073	9.08764	8.68991	9.08046	11.9178	12.0457	11.9316	10.7405	10.7969	10.8129	11.2983	11.1529	10.9403
GPBJDOFB_00401	ybeY	GPBJDOFB_00401	protein_coding	CP006366.1	381939	382436	+	Endoribonuclease YbeY	ab initio prediction:Prodigal:2.6,similar to AA sequence:UniProtKB:A0R0T0	-0.280545	-0.451568	-0.109522	6.61245	-3.55358	0.00367073	0.0133234	-3.01546	-1.21465	5.40821	5.64165	5.74696	6.96654	7.12153	7.13763	6.84818	6.64947	6.72889	7.04614	6.99344	7.06077
GPBJDOFB_01038	NA	GPBJDOFB_01038	protein_coding	CP006366.1	1021288	1022274	+	hypothetical protein	ab initio prediction:Prodigal:2.6	-0.476075	-0.766779	-0.18537	5.79198	-3.54766	0.00371208	0.0134458	-2.69061	-1.39095	6.12065	6.05224	6.36904	6.03776	5.85176	5.97712	5.34381	4.97051	5.42787	5.75506	5.69252	5.90538
GPBJDOFB_01799	dnaC	GPBJDOFB_01799	protein_coding	CP006366.1	1779898	1781259	-	Replicative DNA helicase	ab initio prediction:Prodigal:2.6,similar to AA sequence:UniProtKB:P37469	0.311399	0.121124	0.501674	7.84494	3.54531	0.0037286	0.013478	-3.14918	1.24091	7.06612	6.90993	7.08796	8.03657	8.00972	7.87428	8.56296	8.20984	8.33245	8.08349	8.05925	7.90668
GPBJDOFB_00773	NA	GPBJDOFB_00773	protein_coding	CP006366.1	773902	774534	+	hypothetical protein	ab initio prediction:Prodigal:2.6	0.438331	0.169637	0.707024	5.41328	3.53397	0.00380937	0.0137418	-2.6273	1.35503	5.90893	5.86012	5.97104	5.36639	5.04605	5.27331	5.64352	5.29186	5.48375	4.96138	5.01861	5.13445
GPBJDOFB_00217	gpsA	GPBJDOFB_00217	protein_coding	CP006366.1	193964	194980	-	Glycerol-3-phosphate dehydrogenase [NAD(P)+]	ab initio prediction:Prodigal:2.6,similar to AA sequence:UniProtKB:Q5XE03	0.274503	0.105564	0.443441	7.60921	3.51995	0.00391175	0.0140823	-3.19703	1.20958	6.58099	6.74076	6.73258	7.7245	7.4756	7.67493	8.29745	8.17307	8.20882	7.90793	7.99152	7.8024
GPBJDOFB_01671	rsmE	GPBJDOFB_01671	protein_coding	CP006366.1	1641004	1641753	-	Ribosomal RNA small subunit methyltransferase E	ab initio prediction:Prodigal:2.6,similar to AA sequence:UniProtKB:P54461	0.406544	0.15618	0.656908	5.6427	3.51765	0.00392874	0.0141146	-2.75566	1.32551	5.87887	5.99269	6.06316	5.66005	5.38548	5.41798	5.65541	5.88063	5.77361	5.10241	5.44044	5.4617
GPBJDOFB_00176	ntpA	GPBJDOFB_00176	protein_coding	CP006366.1	144831	146606	+	V-type sodium ATPase catalytic subunit A	ab initio prediction:Prodigal:2.6,similar to AA sequence:UniProtKB:Q08636	-0.324523	-0.524518	-0.124528	6.87553	-3.51516	0.00394737	0.0141528	-3.00378	-1.25225	7.57006	7.68188	7.82199	6.90481	6.84188	6.86605	6.2384	6.18636	6.38973	6.54869	6.57301	6.88351
GPBJDOFB_01322	bdhA	GPBJDOFB_01322	protein_coding	CP006366.1	1299222	1299587	+	D-beta-hydroxybutyrate dehydrogenase	ab initio prediction:Prodigal:2.6,similar to AA sequence:UniProtKB:O86034	0.645343	0.2466	1.04409	3.67703	3.50603	0.00401611	0.01437	-2.24937	1.56411	4.05198	3.60069	4.14847	3.49531	3.58566	3.36129	4.15849	3.85455	3.9066	3.27411	3.30068	3.38659
GPBJDOFB_01333	nadE	GPBJDOFB_01333	protein_coding	CP006366.1	1310572	1311396	-	NH(3)-dependent NAD(+) synthetase	ab initio prediction:Prodigal:2.6,similar to AA sequence:UniProtKB:Q8ZPU5	0.297166	0.113368	0.480963	6.30134	3.5025	0.00404303	0.0144079	-3.02794	1.22873	6.12919	6.02525	6.12145	6.15729	6.32526	6.08775	6.67793	6.58189	6.6578	6.18478	6.40964	6.25789
GPBJDOFB_01415	fabF	GPBJDOFB_01415	protein_coding	CP006366.1	1388271	1389503	-	3-oxoacyl-[acyl-carrier-protein] synthase 2	ab initio prediction:Prodigal:2.6,similar to AA sequence:UniProtKB:O34340	0.352385	0.134481	0.570289	6.61323	3.50324	0.00403734	0.0144079	-2.99887	1.27667	7.1552	7.22661	7.04479	6.49181	6.55506	6.56985	6.72571	6.51295	6.47688	5.94185	6.23581	6.42221
GPBJDOFB_00310	NA	GPBJDOFB_00310	protein_coding	CP006366.1	295754	296356	+	hypothetical protein	ab initio prediction:Prodigal:2.6	-0.256178	-0.415042	-0.0973145	8.17145	-3.4933	0.00411406	0.0146314	-3.23643	-1.19431	6.44856	6.30368	6.2811	8.62725	8.76811	8.76379	8.79967	8.56046	8.67269	9.0046	8.89905	8.92842
GPBJDOFB_00399	NA	GPBJDOFB_00399	protein_coding	CP006366.1	380107	381159	+	PhoH-like protein	ab initio prediction:Prodigal:2.6,similar to AA sequence:UniProtKB:P9WIA3	-0.265114	-0.429687	-0.10054	6.89812	-3.48972	0.00414201	0.0147012	-3.16077	-1.20173	6.21457	6.45108	6.46836	7.28997	7.20958	7.25342	6.92386	6.92774	6.79507	7.04281	7.19424	7.00677
GPBJDOFB_00306	NA	GPBJDOFB_00306	protein_coding	CP006366.1	288757	289929	+	hypothetical protein	ab initio prediction:Prodigal:2.6	0.242246	0.0916207	0.39287	6.91535	3.48399	0.00418715	0.0148055	-3.16719	1.18283	6.45989	6.42128	6.42482	7.26016	7.09404	7.2128	7.16752	7.1559	7.083	6.80996	6.88481	7.01
GPBJDOFB_00608	addA	GPBJDOFB_00608	protein_coding	CP006366.1	596388	600020	+	ATP-dependent helicase/nuclease subunit A	ab initio prediction:Prodigal:2.6,similar to AA sequence:UniProtKB:A2RH77	-0.242657	-0.393543	-0.0917706	8.9521	-3.48386	0.00418818	0.0148055	-3.23893	-1.18317	8.55404	8.30801	8.34783	9.16115	9.2696	9.29058	8.99011	8.96532	8.9832	9.23324	9.2515	9.07067
GPBJDOFB_00914	phoU	GPBJDOFB_00914	protein_coding	CP006366.1	921769	922422	-	Phosphate-specific transport system accessory protein PhoU	ab initio prediction:Prodigal:2.6,similar to AA sequence:UniProtKB:P0A3Y7	0.411762	0.155379	0.668144	5.19992	3.47916	0.00422563	0.014908	-2.69639	1.33031	5.8062	5.8207	5.63862	4.76993	4.6922	4.68981	5.22117	5.44364	5.29138	4.94006	4.83158	5.2538
GPBJDOFB_01550	NA	GPBJDOFB_01550	protein_coding	CP006366.1	1511552	1512034	+	hypothetical protein	ab initio prediction:Prodigal:2.6	-0.373149	-0.605628	-0.14067	6.76837	-3.4771	0.00424215	0.0149364	-3.20918	-1.29518	5.2292	5.19449	5.40682	7.25879	7.46991	7.59524	6.89574	7.01065	6.96034	7.63912	7.23125	7.32886
GPBJDOFB_00556	NA	GPBJDOFB_00556	protein_coding	CP006366.1	540115	541092	+	Putative gluconeogenesis factor	ab initio prediction:Prodigal:2.6,similar to AA sequence:UniProtKB:Q97PN8	0.3284	0.123581	0.533219	6.63865	3.47337	0.0042722	0.0150123	-3.14214	1.25562	6.44173	6.65692	6.80066	6.52638	6.50025	6.21508	6.9722	6.95543	6.89854	6.52502	6.65312	6.51842
GPBJDOFB_01690	ennX	GPBJDOFB_01690	protein_coding	CP006366.1	1664239	1665339	-	Virulence factor-related M protein	ab initio prediction:Prodigal:2.6,similar to AA sequence:UniProtKB:P16946	-0.46281	-0.751599	-0.174021	7.38839	-3.47169	0.00428588	0.0150304	-3.18528	-1.37822	7.88854	7.89068	8.07293	7.79708	7.62526	7.7473	6.76831	6.42395	6.9117	6.85433	7.23256	7.44806
GPBJDOFB_00807	cimH	GPBJDOFB_00807	protein_coding	CP006366.1	810097	811428	+	Citrate/malate transporter	ab initio prediction:Prodigal:2.6,similar to AA sequence:UniProtKB:P94363	-0.901336	-1.46561	-0.337066	6.23975	-3.46033	0.00437904	0.0153266	-3.02384	-1.8678	6.58307	6.95743	7.06113	6.23738	5.89914	6.1239	5.6789	5.52759	5.81776	5.60509	6.94652	6.4391
GPBJDOFB_00893	cobB	GPBJDOFB_00893	protein_coding	CP006366.1	899384	900265	-	NAD-dependent protein deacetylase	ab initio prediction:Prodigal:2.6,protein motif:HAMAP:MF_01968	0.286102	0.106611	0.465592	6.08807	3.453	0.0044403	0.0154796	-3.07249	1.21934	6.0772	6.1801	6.2811	5.6642	5.66006	5.66102	6.46023	6.45899	6.35376	5.92747	6.19089	6.14184
GPBJDOFB_00905	xylG	GPBJDOFB_00905	protein_coding	CP006366.1	910638	912170	-	Xylose import ATP-binding protein XylG	ab initio prediction:Prodigal:2.6,similar to AA sequence:UniProtKB:P37388	-0.238335	-0.387821	-0.0888489	7.52341	-3.45386	0.00443305	0.0154796	-3.32234	-1.17963	6.84039	6.58481	6.62128	7.59368	7.65568	7.72072	7.81896	7.75731	7.73507	8.0996	8.0015	7.85188
GPBJDOFB_00754	axe1-6A	GPBJDOFB_00754	protein_coding	CP006366.1	751449	752234	+	Carbohydrate acetyl esterase/feruloyl esterase	ab initio prediction:Prodigal:2.6,similar to AA sequence:UniProtKB:D5EXZ4	0.481048	0.178657	0.783439	6.27166	3.44618	0.00449807	0.0156501	-3.08626	1.39576	6.05048	6.20436	6.14974	6.61043	6.16182	6.04039	6.43745	6.52467	6.62268	5.97367	6.00494	6.47931
GPBJDOFB_00336	pflA	GPBJDOFB_00336	protein_coding	CP006366.1	316604	317467	+	Pyruvate formate-lyase 1-activating enzyme	ab initio prediction:Prodigal:2.6,similar to AA sequence:UniProtKB:P0A9N4	-0.304315	-0.495749	-0.11288	8.92865	-3.44367	0.00451954	0.0156938	-3.27784	-1.23483	6.76935	6.39277	6.58218	9.8663	9.81139	9.81558	9.66144	9.37771	9.53696	9.84802	9.86066	9.62149
GPBJDOFB_01351	NA	GPBJDOFB_01351	protein_coding	CP006366.1	1328729	1328995	-	hypothetical protein	ab initio prediction:Prodigal:2.6	0.812837	0.301282	1.32439	3.56917	3.44215	0.00453258	0.0157082	-2.34254	1.75666	3.70133	4.14747	3.50366	3.47657	3.60657	3.12228	4.28634	3.68385	3.97504	2.82458	3.2188	3.28349
GPBJDOFB_00892	lplA	GPBJDOFB_00892	protein_coding	CP006366.1	898318	899337	-	Lipoate--protein ligase	ab initio prediction:Prodigal:2.6,similar to AA sequence:UniProtKB:P0DN72	0.450555	0.166235	0.734875	6.45468	3.43288	0.0046129	0.0159552	-3.11584	1.36657	7.0794	6.85246	7.02271	6.30532	6.16887	6.24524	6.44661	6.31342	6.77601	5.83039	6.13897	6.2768
GPBJDOFB_01749	treA	GPBJDOFB_01749	protein_coding	CP006366.1	1731249	1732877	-	Trehalose-6-phosphate hydrolase	ab initio prediction:Prodigal:2.6,similar to AA sequence:UniProtKB:P39795	0.562731	0.206361	0.919102	6.28108	3.42072	0.00472049	0.0162954	-3.05018	1.47706	6.70228	6.85106	7.16305	6.28123	6.07447	6.01261	6.12325	6.14898	6.44908	5.56851	5.61062	6.38783
GPBJDOFB_00215	gluP	GPBJDOFB_00215	protein_coding	CP006366.1	192262	192933	+	Rhomboid protease GluP	ab initio prediction:Prodigal:2.6,similar to AA sequence:UniProtKB:P54493	0.546973	0.20034	0.893606	5.24338	3.41833	0.00474192	0.016318	-2.77827	1.46102	5.46327	5.83207	5.86954	5.18208	5.07634	5.25564	4.95226	5.46813	5.34409	4.97542	4.64041	4.86131
GPBJDOFB_01831	htrA	GPBJDOFB_01831	protein_coding	CP006366.1	1816262	1817485	+	Serine protease Do-like HtrA	ab initio prediction:Prodigal:2.6,similar to AA sequence:UniProtKB:Q9LA06	-0.411247	-0.671897	-0.150597	9.60825	-3.41793	0.00474555	0.016318	-3.30211	-1.32984	7.92903	7.23948	7.42008	10.8615	10.9521	10.9109	9.87056	9.68549	9.84554	10.3914	10.1953	9.99753
GPBJDOFB_00381	ideR	GPBJDOFB_00381	protein_coding	CP006366.1	362983	363630	-	Iron-dependent repressor IdeR	ab initio prediction:Prodigal:2.6,similar to AA sequence:UniProtKB:P9WMH1	-0.250696	-0.409863	-0.0915297	10.0754	-3.41204	0.0047988	0.016469	-3.25381	-1.18978	7.22854	7.07455	7.03655	11.5224	11.512	11.5297	10.7916	10.7073	10.6907	11.0416	10.9935	10.7758
GPBJDOFB_01701	NA	GPBJDOFB_01701	protein_coding	CP006366.1	1677730	1678026	-	hypothetical protein	ab initio prediction:Prodigal:2.6	-0.296384	-0.48463	-0.108137	6.18416	-3.41072	0.00481084	0.0164783	-3.1978	-1.22806	4.50978	4.97613	4.98965	7.03537	7.11425	7.19282	6.33027	6.23948	6.26771	6.55104	6.61562	6.38783
GPBJDOFB_01281	araR	GPBJDOFB_01281	protein_coding	CP006366.1	1258355	1259395	-	Arabinose metabolism transcriptional repressor	ab initio prediction:Prodigal:2.6,similar to AA sequence:UniProtKB:P96711	-0.307759	-0.503875	-0.111642	7.26867	-3.3995	0.00491434	0.0167677	-3.40408	-1.23778	6.38107	6.54736	6.5784	7.50747	7.42647	7.77029	7.33829	7.30495	7.4151	7.73199	7.67007	7.55264
GPBJDOFB_01529	NA	GPBJDOFB_01529	protein_coding	CP006366.1	1493480	1493839	+	hypothetical protein	ab initio prediction:Prodigal:2.6	0.411751	0.149421	0.674081	5.10418	3.4002	0.00490777	0.0167677	-2.83769	1.3303	5.38464	5.3047	5.01224	4.83021	4.95115	5.03867	5.26322	5.30552	5.29585	5.08955	4.78965	4.98475
GPBJDOFB_01163	NA	GPBJDOFB_01163	protein_coding	CP006366.1	1148859	1149125	-	hypothetical protein	ab initio prediction:Prodigal:2.6	-0.698111	-1.14596	-0.250259	3.79099	-3.37682	0.00513038	0.017471	-2.501	-1.62238	4.05198	3.87805	4.25648	4.21354	3.85395	3.74572	3.13037	3.61242	3.05626	3.78527	4.02164	3.88616
GPBJDOFB_01075	aroA	GPBJDOFB_01075	protein_coding	CP006366.1	1058588	1059871	-	3-phosphoshikimate 1-carboxyvinyltransferase	ab initio prediction:Prodigal:2.6,similar to AA sequence:UniProtKB:Q9S400	0.392833	0.14003	0.645635	6.11675	3.36624	0.00523451	0.0177913	-3.17527	1.31297	6.62592	6.59486	6.81679	5.96905	5.62974	5.71803	6.09733	6.15653	6.38344	5.67128	5.90377	5.83421
GPBJDOFB_00741	abo	GPBJDOFB_00741	protein_coding	CP006366.1	737336	738442	+	4-methylaminobutanoate oxidase (formaldehyde-forming)	ab initio prediction:Prodigal:2.6,similar to AA sequence:UniProtKB:Q8GAI3	0.516631	0.182756	0.850505	5.67874	3.35209	0.00537705	0.0182406	-2.99809	1.43061	6.48671	6.45108	6.61391	5.63914	5.49045	5.52508	5.4386	5.40611	5.8424	4.73251	5.13479	5.3841
GPBJDOFB_00347	NA	GPBJDOFB_00347	protein_coding	CP006366.1	328603	328878	+	hypothetical protein	ab initio prediction:Prodigal:2.6	-0.315511	-0.519634	-0.111389	6.28772	-3.34844	0.00541444	0.0183305	-3.38897	-1.24445	4.78655	4.81928	4.25648	6.96486	7.00825	6.9994	6.80613	6.55356	6.54975	7.04614	6.93695	6.72533
GPBJDOFB_01622	lacD2	GPBJDOFB_01622	protein_coding	CP006366.1	1585948	1586931	-	Tagatose 1,6-diphosphate aldolase 2	ab initio prediction:Prodigal:2.6,similar to AA sequence:UniProtKB:P63705	-0.299579	-0.49345	-0.105709	8.05683	-3.34748	0.00542432	0.0183305	-3.5081	-1.23079	6.97435	6.57638	6.41214	10.4733	10.5647	10.4361	7.4698	7.3692	7.43041	7.71326	7.77317	7.48919
GPBJDOFB_01399	NA	GPBJDOFB_01399	protein_coding	CP006366.1	1373368	1373724	+	hypothetical protein	ab initio prediction:Prodigal:2.6	-0.327946	-0.540259	-0.115634	7.37756	-3.34615	0.00543796	0.0183414	-3.51627	-1.25523	5.91223	5.43346	5.95655	8.4543	8.3676	8.44258	7.68326	7.34517	7.45857	7.94675	7.77137	7.75886
GPBJDOFB_00505	lgt	GPBJDOFB_00505	protein_coding	CP006366.1	483887	484666	+	Prolipoprotein diacylglyceryl transferase	ab initio prediction:Prodigal:2.6,similar to AA sequence:UniProtKB:O34752	-0.223951	-0.369015	-0.0788869	7.43387	-3.34435	0.00545663	0.0183693	-3.53084	-1.16793	6.40001	6.10709	6.1998	7.74029	7.77938	7.88676	7.75132	7.71104	7.76276	8.03403	7.96508	7.8689
GPBJDOFB_00883	guaA	GPBJDOFB_00883	protein_coding	CP006366.1	886081	887643	+	GMP synthase [glutamine-hydrolyzing]	ab initio prediction:Prodigal:2.6,similar to AA sequence:UniProtKB:P99105	-0.284126	-0.468305	-0.099946	9.0404	-3.34185	0.00548258	0.0184215	-3.47379	-1.21767	7.38642	7.37198	7.44104	9.32427	9.43253	9.51815	9.60022	9.40809	9.53601	10.0098	9.73651	9.71979
GPBJDOFB_01805	sdhB	GPBJDOFB_01805	protein_coding	CP006366.1	1788343	1789014	+	L-serine dehydratase, beta chain	ab initio prediction:Prodigal:2.6,similar to AA sequence:UniProtKB:P33074	-0.408496	-0.673504	-0.143488	5.71362	-3.33923	0.00550992	0.0184781	-3.1087	-1.3273	5.3655	5.62867	5.2446	6.34201	6.31577	6.23626	5.53615	5.5041	5.15545	5.77125	5.79143	5.67224
GPBJDOFB_01245	arcA	GPBJDOFB_01245	protein_coding	CP006366.1	1217315	1218550	-	Arginine deiminase	ab initio prediction:Prodigal:2.6,similar to AA sequence:UniProtKB:Q5XAY2	-0.306042	-0.505353	-0.106731	9.47151	-3.32635	0.00564632	0.0188996	-3.51389	-1.23631	9.16958	8.68639	8.93584	9.8645	10.0337	10.042	9.36674	9.33008	9.34853	9.71627	9.66513	9.49943
GPBJDOFB_01499	NA	GPBJDOFB_01499	protein_coding	CP006366.1	1479630	1480106	-	hypothetical protein	ab initio prediction:Prodigal:2.6	-0.563869	-0.931353	-0.196384	4.67088	-3.32397	0.00567195	0.0189495	-2.77816	-1.47823	5.09619	5.39947	5.46938	4.68271	4.70195	4.95357	3.83517	4.13503	4.05099	4.24542	4.64825	4.83238
GPBJDOFB_01122	plsC	GPBJDOFB_01122	protein_coding	CP006366.1	1110942	1111682	-	1-acyl-sn-glycerol-3-phosphate acyltransferase	ab initio prediction:Prodigal:2.6,similar to AA sequence:UniProtKB:Q8DNY1	0.357639	0.124026	0.591253	5.88172	3.31639	0.0057542	0.0191879	-3.19531	1.28133	6.05048	6.10241	6.25529	5.77951	5.86484	5.85338	5.80168	5.93142	6.03638	5.40177	5.57404	5.92948
GPBJDOFB_00855	rnhB	GPBJDOFB_00855	protein_coding	CP006366.1	857546	858337	+	Ribonuclease HII	ab initio prediction:Prodigal:2.6,similar to AA sequence:UniProtKB:O31744	0.264257	0.0908229	0.437692	5.82662	3.30073	0.00592803	0.0197303	-3.28283	1.20102	5.5163	5.57554	5.52541	5.7564	5.77995	5.92219	6.10891	6.11578	6.05758	5.82652	5.80201	5.93289
GPBJDOFB_01718	hpdA	GPBJDOFB_01718	protein_coding	CP006366.1	1694057	1694830	+	4-hydroxyphenylacetate decarboxylase activating enzyme	ab initio prediction:Prodigal:2.6,similar to AA sequence:UniProtKB:Q84F14	0.297626	0.101855	0.493398	6.56533	3.29337	0.00601151	0.0199704	-3.39311	1.22912	6.89147	6.79551	6.87032	6.76511	6.74384	6.73407	6.49152	6.44672	6.52523	5.8909	6.25391	6.37535
GPBJDOFB_00549	NA	GPBJDOFB_00549	protein_coding	CP006366.1	530353	530988	-	putative metallo-hydrolase	ab initio prediction:Prodigal:2.6,similar to AA sequence:UniProtKB:Q5XD24	-0.249393	-0.413577	-0.0852086	8.00716	-3.29056	0.00604364	0.0200244	-3.63578	-1.18871	6.28502	6.04981	6.04684	8.968	9.0686	9.09708	8.46164	8.20378	8.25371	8.62332	8.52192	8.50617
GPBJDOFB_01043	dltA	GPBJDOFB_01043	protein_coding	CP006366.1	1026555	1028093	-	D-alanine--poly(phosphoribitol) ligase subunit 1	ab initio prediction:Prodigal:2.6,similar to AA sequence:UniProtKB:Q99ZA6	0.221412	0.0756223	0.367203	7.84587	3.28997	0.00605047	0.0200244	-3.63758	1.16587	6.9775	6.99711	6.94119	8.14733	8.17106	8.18701	8.3762	8.16872	8.16555	8.0988	7.98069	7.93927
GPBJDOFB_01639	NA	GPBJDOFB_01639	protein_coding	CP006366.1	1599585	1599815	-	hypothetical protein	ab initio prediction:Prodigal:2.6	0.950457	0.323534	1.57738	3.03454	3.28425	0.00611661	0.0202054	-2.41112	1.93248	3.74642	4.04371	3.88033	3.03936	3.20188	2.86702	3.50801	2.86073	2.94691	2.82458	2.00341	1.49208
GPBJDOFB_01722	NA	GPBJDOFB_01722	protein_coding	CP006366.1	1697833	1698213	-	hypothetical protein	ab initio prediction:Prodigal:2.6	-0.32233	-0.535181	-0.109479	5.96371	-3.28052	0.00616012	0.0203111	-3.32772	-1.25035	4.89731	4.92394	4.67977	7.11778	7.16799	7.10676	5.72852	5.73015	5.85456	6.3689	6.05593	5.93289
GPBJDOFB_01299	hpf	GPBJDOFB_01299	protein_coding	CP006366.1	1276285	1276833	-	Ribosome hibernation promotion factor	ab initio prediction:Prodigal:2.6,similar to AA sequence:UniProtKB:Q5XAQ7	-0.403236	-0.671916	-0.134556	11.6071	-3.25119	0.00651337	0.0214358	-3.48459	-1.32247	9.75805	9.0732	9.30574	12.8269	12.8428	12.7841	11.9886	11.912	11.9122	12.3936	12.3616	12.1267
GPBJDOFB_01416	fabG	GPBJDOFB_01416	protein_coding	CP006366.1	1389518	1390252	-	3-oxoacyl-[acyl-carrier-protein] reductase FabG	ab initio prediction:Prodigal:2.6,similar to AA sequence:UniProtKB:O67610	0.454983	0.151282	0.758684	5.09855	3.24539	0.00658554	0.0216329	-3.09512	1.37077	5.4856	5.61886	5.47345	4.89514	5.06883	4.60863	5.22117	5.08048	5.25515	4.78925	4.65604	5.03004
GPBJDOFB_01192	NA	GPBJDOFB_01192	protein_coding	CP006366.1	1164490	1164870	+	hypothetical protein	ab initio prediction:Prodigal:2.6	0.405475	0.133897	0.677053	5.20147	3.23435	0.00672524	0.0220508	-3.24717	1.32452	4.8636	4.97613	4.72149	5.12306	5.14941	5.31371	5.8679	5.50014	5.54882	5.1527	5.28316	4.91748
GPBJDOFB_00518	NA	GPBJDOFB_00518	protein_coding	CP006366.1	495482	495985	+	hypothetical protein	ab initio prediction:Prodigal:2.6	-0.393053	-0.656734	-0.129373	6.33803	-3.22917	0.00679183	0.0222278	-3.54005	-1.31317	5.82384	5.95678	6.42061	6.55346	6.47205	6.3208	6.37889	6.06049	6.21915	6.79619	6.55852	6.49554
GPBJDOFB_00986	NA	GPBJDOFB_00986	protein_coding	CP006366.1	986267	986452	-	hypothetical protein	ab initio prediction:Prodigal:2.6	-0.431417	-0.721675	-0.141159	4.98509	-3.21981	0.00691383	0.0225852	-3.21809	-1.34856	3.52279	3.61392	3.31669	5.96905	5.98947	6.18117	4.83168	4.96478	5.02162	5.7428	5.27305	5.39403
GPBJDOFB_00566	eriC	GPBJDOFB_00566	protein_coding	CP006366.1	550013	551275	+	Chloride/fluoride channel protein	ab initio prediction:Prodigal:2.6,similar to AA sequence:UniProtKB:Q87WD2	0.402437	0.1314	0.673474	6.19925	3.21653	0.00695717	0.0226429	-3.42824	1.32174	6.71179	6.9857	7.03517	5.98902	5.98149	6.13361	6.09442	5.98331	6.254	5.43263	5.75195	6.03798
GPBJDOFB_01818	NA	GPBJDOFB_01818	protein_coding	CP006366.1	1802222	1802635	+	hypothetical protein	ab initio prediction:Prodigal:2.6	-0.284235	-0.475609	-0.092862	6.22227	-3.21747	0.00694467	0.0226429	-3.57479	-1.21776	5.19708	5.44831	5.2869	6.72995	6.50025	6.71696	6.4073	6.2059	6.34947	6.66155	6.58736	6.57627
GPBJDOFB_01357	glpF	GPBJDOFB_01357	protein_coding	CP006366.1	1335103	1335804	-	putative glycerol uptake facilitator protein	ab initio prediction:Prodigal:2.6,similar to AA sequence:UniProtKB:P19255	0.410273	0.132803	0.687742	5.596	3.20314	0.00713665	0.0231843	-3.29333	1.32894	5.93837	6.12107	5.99958	5.6642	5.62974	5.49025	5.66328	5.58842	5.5109	4.79717	5.20025	5.54875
GPBJDOFB_01068	naiP	GPBJDOFB_01068	protein_coding	CP006366.1	1050520	1051740	-	Putative niacin/nicotinamide transporter NaiP	ab initio prediction:Prodigal:2.6,similar to AA sequence:UniProtKB:O34691	0.581561	0.187288	0.975835	6.71515	3.19533	0.00724336	0.0234876	-3.58551	1.49647	6.94403	7.15032	7.25707	7.07949	6.58171	6.8307	6.40025	6.58935	6.97015	6.07821	6.0171	6.68342
GPBJDOFB_01314	rpoZ	GPBJDOFB_01314	protein_coding	CP006366.1	1292344	1292661	-	DNA-directed RNA polymerase subunit omega	ab initio prediction:Prodigal:2.6,similar to AA sequence:UniProtKB:Q5XAP2	0.28642	0.0920838	0.480756	6.11494	3.19277	0.00727875	0.0235591	-3.59938	1.21961	5.5421	5.49913	5.51754	6.22059	6.34094	6.05748	6.46023	6.53823	6.60479	6.13873	6.32656	6.13297
GPBJDOFB_01453	NA	GPBJDOFB_01453	protein_coding	CP006366.1	1432585	1434096	-	N-acetylmuramoyl-L-alanine amidase domain-containing protein	ab initio prediction:Prodigal:2.6,similar to AA sequence:UniProtKB:Q2G222	0.266477	0.0854913	0.447463	10.1026	3.18958	0.0073231	0.0236592	-3.73321	1.20287	8.81262	8.48277	8.64428	11.5515	11.5731	11.6023	10.3401	10.1513	10.1949	10.0927	9.92399	9.86165
GPBJDOFB_00775	emm5_1	GPBJDOFB_00775	protein_coding	CP006366.1	777386	778678	+	M protein, serotype 5	ab initio prediction:Prodigal:2.6,similar to AA sequence:UniProtKB:P02977	0.469249	0.150203	0.788296	9.52263	3.18616	0.00737089	0.0237701	-3.77815	1.38439	9.34381	9.20641	9.40749	9.8482	9.43873	9.55021	10.1755	9.60473	9.67516	9.10181	9.34039	9.57913
GPBJDOFB_00718	NA	GPBJDOFB_00718	protein_coding	CP006366.1	716116	716934	+	hypothetical protein	ab initio prediction:Prodigal:2.6	0.368716	0.117837	0.619594	5.6179	3.1838	0.00740408	0.0238336	-3.36611	1.2912	6.12919	6.03512	5.96526	5.25536	5.34872	5.48521	5.7619	5.5198	5.72144	5.38608	5.20558	5.60114
GPBJDOFB_01084	birA	GPBJDOFB_01084	protein_coding	CP006366.1	1070740	1071681	+	Bifunctional ligase/repressor BirA	ab initio prediction:Prodigal:2.6,similar to AA sequence:UniProtKB:P0CI75	-0.251179	-0.422328	-0.0800297	7.3284	-3.17926	0.00746824	0.0239963	-3.8363	-1.19018	5.85848	6.34197	6.44364	7.76463	7.82469	7.76614	7.53132	7.55499	7.54272	7.82797	7.80946	7.67479
GPBJDOFB_00361	hmo	GPBJDOFB_00361	protein_coding	CP006366.1	338154	339335	+	4-hydroxymandelate oxidase	ab initio prediction:Prodigal:2.6,similar to AA sequence:UniProtKB:O52792	-0.279656	-0.470658	-0.0886539	11.6599	-3.17179	0.00757521	0.0242958	-3.59231	-1.21391	8.1009	7.86877	7.92006	12.7508	12.7669	12.8478	12.8945	12.8281	12.7801	13.1321	13.1459	12.8827
GPBJDOFB_00797	folP	GPBJDOFB_00797	protein_coding	CP006366.1	801177	801977	+	Dihydropteroate synthase	ab initio prediction:Prodigal:2.6,similar to AA sequence:UniProtKB:Q5XCA8	0.251933	0.079767	0.424098	6.77835	3.16998	0.00760133	0.0243353	-3.77101	1.1908	5.92209	6.18454	6.14208	6.98322	6.99839	7.05833	7.22583	7.22339	7.07782	6.82749	6.97953	6.71744
GPBJDOFB_01186	NA	GPBJDOFB_01186	protein_coding	CP006366.1	1161027	1161833	+	hypothetical protein	ab initio prediction:Prodigal:2.6	-0.285669	-0.481205	-0.0901333	7.82589	-3.16486	0.00767565	0.0245287	-3.87606	-1.21898	7.08964	6.75874	6.77282	8.47273	8.45953	8.47793	8.0831	7.72041	7.7804	8.16921	8.14348	7.9827
GPBJDOFB_01026	lexA_2	GPBJDOFB_01026	protein_coding	CP006366.1	1008097	1008840	+	LexA repressor	ab initio prediction:Prodigal:2.6,protein motif:HAMAP:MF_00015	-0.256806	-0.434186	-0.0794257	8.30256	-3.1363	0.00810428	0.0258516	-3.92748	-1.19483	7.61634	7.13548	7.27235	8.86191	8.86022	8.82646	8.3702	8.36731	8.4133	8.76596	8.62931	8.51188
GPBJDOFB_01214	NA	GPBJDOFB_01214	protein_coding	CP006366.1	1185450	1185752	+	hypothetical protein	ab initio prediction:Prodigal:2.6	-0.413847	-0.70017	-0.127525	10.6219	-3.13114	0.00818424	0.0260596	-3.76773	-1.33223	8.8135	8.11206	8.42772	11.5938	11.7226	11.6824	11.1253	10.8747	10.9359	11.5525	11.3421	11.2803
GPBJDOFB_00051	recO	GPBJDOFB_00051	protein_coding	CP006366.1	33792	34547	+	DNA repair protein RecO	ab initio prediction:Prodigal:2.6,similar to AA sequence:UniProtKB:P42095	-0.464753	-0.786994	-0.142512	5.80532	-3.12435	0.00829075	0.0263511	-3.55607	-1.38008	6.0772	6.06675	5.78353	5.63914	6.23414	5.71373	5.43401	5.5198	5.46404	5.81485	5.9803	5.9363
GPBJDOFB_01209	glnQ_2	GPBJDOFB_01209	protein_coding	CP006366.1	1180459	1181193	-	Glutamine transport ATP-binding protein GlnQ	ab initio prediction:Prodigal:2.6,similar to AA sequence:UniProtKB:P27675	0.594245	0.180208	1.00828	5.2185	3.10917	0.00853368	0.0270745	-3.34198	1.50968	5.73341	5.87943	5.93307	5.28796	4.92642	4.75832	5.51889	4.94165	5.3003	4.58463	4.54283	5.2151
GPBJDOFB_01763	yrrK	GPBJDOFB_01763	protein_coding	CP006366.1	1745508	1745927	-	Putative pre-16S rRNA nuclease	ab initio prediction:Prodigal:2.6,similar to AA sequence:UniProtKB:O34634	-0.307514	-0.522038	-0.0929904	9.36227	-3.10533	0.00859622	0.027224	-3.87338	-1.23757	6.6538	6.00781	6.25292	10.5162	10.5359	10.4708	10.2991	10.127	10.1458	10.508	10.5222	10.3077
GPBJDOFB_00767	cdaR	GPBJDOFB_00767	protein_coding	CP006366.1	768043	768999	+	CdaA regulatory protein CdaR	ab initio prediction:Prodigal:2.6,similar to AA sequence:UniProtKB:O34659	0.708322	0.213935	1.20271	6.09896	3.10372	0.00862266	0.0272588	-3.63467	1.6339	6.44856	6.33599	6.41426	6.14251	5.99344	5.99497	6.11753	5.80895	6.79033	5.68843	5.48928	5.96323
GPBJDOFB_00417	NA	GPBJDOFB_00417	protein_coding	CP006366.1	391122	391733	+	hypothetical protein	ab initio prediction:Prodigal:2.6	-0.336242	-0.571541	-0.100942	6.64619	-3.09563	0.00875644	0.0276321	-3.79081	-1.26246	5.95126	6.02772	6.12145	7.75786	7.61369	7.6627	6.26451	6.41768	6.05231	6.77828	6.47281	6.63399
GPBJDOFB_00228	NA	GPBJDOFB_00228	protein_coding	CP006366.1	206988	208271	+	hypothetical protein	ab initio prediction:Prodigal:2.6	0.608938	0.181765	1.03611	5.41603	3.08807	0.00888316	0.0279321	-3.44615	1.52514	6.44173	6.26015	5.678	4.85943	5.311	5.05238	5.3091	5.56968	5.50319	4.92567	4.75376	5.32821
GPBJDOFB_01645	ulaB_2	GPBJDOFB_01645	protein_coding	CP006366.1	1606188	1606472	-	Ascorbate-specific PTS system EIIB component	ab initio prediction:Prodigal:2.6,similar to AA sequence:UniProtKB:Q9EXD8	-0.778441	-1.32452	-0.232364	2.80529	-3.08809	0.00888289	0.0279321	-2.79502	-1.71528	3.43371	3.44647	3.73852	2.78904	2.37027	2.21051	2.20777	1.82326	2.49739	2.94363	2.94095	3.26196
GPBJDOFB_01066	rsuA_1	GPBJDOFB_01066	protein_coding	CP006366.1	1049189	1049920	-	Ribosomal small subunit pseudouridine synthase A	ab initio prediction:Prodigal:2.6,similar to AA sequence:UniProtKB:P0AA43	0.476336	0.141375	0.811298	5.71606	3.08061	0.00901021	0.0282812	-3.61129	1.39121	5.59236	6.0302	5.57556	5.58769	5.61949	5.75622	6.24366	5.78965	5.7927	5.63636	5.31306	5.65582
GPBJDOFB_00177	ntpB	GPBJDOFB_00177	protein_coding	CP006366.1	146607	148022	+	V-type sodium ATPase subunit B	ab initio prediction:Prodigal:2.6,similar to AA sequence:UniProtKB:Q08637	-0.335827	-0.572218	-0.0994356	6.74454	-3.07753	0.00906319	0.0283969	-3.81967	-1.2621	7.68453	7.37393	7.60883	6.73783	6.57377	6.57935	6.17373	6.05241	6.33218	6.53216	6.48381	6.80193
GPBJDOFB_00257	artM_1	GPBJDOFB_00257	protein_coding	CP006366.1	236434	237174	-	Arginine transport ATP-binding protein ArtM	ab initio prediction:Prodigal:2.6,similar to AA sequence:UniProtKB:P54537	0.56665	0.166834	0.966466	5.69892	3.07024	0.00918966	0.0287421	-3.61316	1.48108	6.03542	5.88762	6.64134	5.33553	4.98349	5.45457	5.87809	6.01135	5.84545	5.24252	5.27812	5.79352
GPBJDOFB_00506	NA	GPBJDOFB_00506	protein_coding	CP006366.1	484688	485095	+	hypothetical protein	ab initio prediction:Prodigal:2.6	-0.251058	-0.428471	-0.0736448	6.63409	-3.06554	0.00927237	0.0289495	-4.01893	-1.19008	4.79372	4.73698	4.57746	7.2765	7.09404	7.29725	7.199	7.297	7.11115	7.52681	7.46118	7.23803
GPBJDOFB_00730	miaA	GPBJDOFB_00730	protein_coding	CP006366.1	726922	727821	+	tRNA dimethylallyltransferase	ab initio prediction:Prodigal:2.6,similar to AA sequence:UniProtKB:Q97RW5	0.351193	0.102576	0.59981	5.91697	3.06008	0.00936912	0.0291999	-3.66626	1.27561	6.12351	6.23467	6.42482	5.85762	6.02873	5.80966	6.04707	5.78965	5.85759	5.57774	5.46284	5.78976
GPBJDOFB_01107	prsA_1	GPBJDOFB_01107	protein_coding	CP006366.1	1094180	1095235	-	Foldase protein PrsA	ab initio prediction:Prodigal:2.6,similar to AA sequence:UniProtKB:B1IBE1	-0.588189	-1.00472	-0.171658	9.51665	-3.05906	0.00938735	0.0292051	-3.98564	-1.50336	6.94241	6.66965	7.86296	10.8611	10.997	10.9387	9.80491	9.64355	9.67387	10.5193	10.2625	10.024
GPBJDOFB_00826	NA	GPBJDOFB_00826	protein_coding	CP006366.1	828557	829246	-	hypothetical protein	ab initio prediction:Prodigal:2.6	0.199922	0.058172	0.341672	6.78845	3.05531	0.00945445	0.0293621	-3.98069	1.14864	5.99862	5.94111	5.87572	7.21989	7.28934	7.16785	7.0702	7.0625	7.11115	6.98326	6.85124	6.89055
GPBJDOFB_00524	tuf	GPBJDOFB_00524	protein_coding	CP006366.1	503375	504622	+	Elongation factor Tu	ab initio prediction:Prodigal:2.6,similar to AA sequence:UniProtKB:Q5XD49	-0.385299	-0.658971	-0.111628	13.2879	-3.0499	0.00955224	0.0296136	-3.77436	-1.30613	11.0511	10.4077	10.7605	14.4161	14.4677	14.5232	13.9147	13.7334	13.7585	14.2049	14.205	14.0115
GPBJDOFB_01082	metK	GPBJDOFB_01082	protein_coding	CP006366.1	1066426	1067622	-	S-adenosylmethionine synthase	ab initio prediction:Prodigal:2.6,similar to AA sequence:UniProtKB:P66767	0.571799	0.164405	0.979194	6.96975	3.04051	0.00972446	0.0300946	-4.01728	1.48638	6.72499	6.62948	7.52786	7.14177	6.47489	6.50154	7.50198	7.38965	7.31303	6.73354	6.83071	6.86756
GPBJDOFB_01530	NA	GPBJDOFB_01530	protein_coding	CP006366.1	1493853	1494233	+	hypothetical protein	ab initio prediction:Prodigal:2.6	0.46063	0.131847	0.789412	4.62242	3.03502	0.00982665	0.0303576	-3.36174	1.37614	5.06093	4.77283	5.10972	4.30133	4.42427	4.62707	4.85249	4.60139	4.75589	4.14961	4.24489	4.56862
GPBJDOFB_00321	murI	GPBJDOFB_00321	protein_coding	CP006366.1	305239	306033	+	Glutamate racemase	ab initio prediction:Prodigal:2.6,similar to AA sequence:UniProtKB:Q9A1B7	0.401021	0.114639	0.687403	5.95936	3.03347	0.00985559	0.0303938	-3.75223	1.32044	6.01714	6.21309	5.9092	6.01197	5.82079	6.01611	6.1261	5.93727	6.06283	5.93108	5.46728	5.99947
GPBJDOFB_00727	gstA	GPBJDOFB_00727	protein_coding	CP006366.1	724928	725347	+	Glutathione S-transferase GstA	ab initio prediction:Prodigal:2.6,similar to AA sequence:UniProtKB:P0A9D2	0.441903	0.126123	0.757683	5.14351	3.03152	0.00989229	0.0304537	-3.53643	1.3584	5.50322	5.36857	5.43635	5.02331	5.20531	4.67216	5.3729	5.31004	5.29585	4.54752	4.95049	5.0364
GPBJDOFB_00651	pyrR	GPBJDOFB_00651	protein_coding	CP006366.1	642054	642575	+	Bifunctional protein PyrR	ab initio prediction:Prodigal:2.6,similar to AA sequence:UniProtKB:P65946	0.449369	0.126853	0.771884	6.02757	3.01836	0.010143	0.0311712	-3.62406	1.36544	5.68018	5.27585	5.54491	7.98364	8.14985	7.86944	5.59083	5.59955	5.46007	4.84384	5.14591	5.18682
GPBJDOFB_00900	coaBC_2	GPBJDOFB_00900	protein_coding	CP006366.1	905345	905890	+	Coenzyme A biosynthesis bifunctional protein CoaBC	ab initio prediction:Prodigal:2.6,similar to AA sequence:UniProtKB:P0ABQ0	-0.245114	-0.421561	-0.0686663	6.18891	-3.00934	0.0103186	0.0316556	-3.95338	-1.18519	5.09619	5.04615	4.85868	7.03376	6.95625	6.91001	6.42593	6.16903	6.24709	6.54399	6.50986	6.46995
GPBJDOFB_00588	atpB	GPBJDOFB_00588	protein_coding	CP006366.1	576366	577082	+	ATP synthase subunit a	ab initio prediction:Prodigal:2.6,similar to AA sequence:UniProtKB:P0A2Y9	0.35415	0.0991043	0.609197	5.58157	3.00807	0.0103435	0.0316771	-3.74559	1.27823	5.64092	5.52739	5.28226	5.5568	5.5238	5.76873	5.95386	5.80895	5.76075	5.23671	5.56992	5.34878
GPBJDOFB_00806	dcuS	GPBJDOFB_00806	protein_coding	CP006366.1	808395	809936	-	Sensor histidine kinase DcuS	ab initio prediction:Prodigal:2.6,similar to AA sequence:UniProtKB:P0AEC8	-0.243122	-0.418413	-0.0678313	6.60415	-3.00458	0.0104124	0.0318325	-3.97549	-1.18355	6.92944	6.76765	6.58218	6.8549	6.72723	6.75098	6.28762	6.35341	6.33218	6.56271	6.58531	6.51615
GPBJDOFB_01537	rpsF	GPBJDOFB_01537	protein_coding	CP006366.1	1499063	1499353	-	30S ribosomal protein S6	ab initio prediction:Prodigal:2.6,similar to AA sequence:UniProtKB:P21468	-0.374848	-0.64531	-0.104385	6.98472	-3.00238	0.0104559	0.0319105	-4.18442	-1.2967	4.87041	4.42785	4.76203	7.16682	7.1993	7.14245	7.97734	7.71275	7.89229	8.67048	8.16482	7.8301
GPBJDOFB_00102	rpsK	GPBJDOFB_00102	protein_coding	CP006366.1	77375	77758	+	30S ribosomal protein S11	ab initio prediction:Prodigal:2.6,similar to AA sequence:UniProtKB:Q2FW31	-0.258846	-0.445695	-0.0719972	7.3004	-3.00102	0.010483	0.0319379	-4.18376	-1.19652	5.15311	4.81355	4.65845	7.26699	7.26159	7.45908	8.50937	8.38081	8.29836	8.72914	8.65726	8.41704
GPBJDOFB_01585	rpmB	GPBJDOFB_01585	protein_coding	CP006366.1	1547095	1547283	-	50S ribosomal protein L28	ab initio prediction:Prodigal:2.6,similar to AA sequence:UniProtKB:P37807	-0.323456	-0.55721	-0.0897018	5.48084	-2.9976	0.0105514	0.0320908	-3.89059	-1.25132	4.48338	4.58397	4.36576	5.19932	5.59354	5.40735	5.75086	5.78641	6.04437	6.27553	6.22274	6.05686
GPBJDOFB_01120	comEC	GPBJDOFB_01120	protein_coding	CP006366.1	1107856	1110099	-	ComE operon protein 3	ab initio prediction:Prodigal:2.6,similar to AA sequence:UniProtKB:P39695	-0.754342	-1.30039	-0.208297	6.74876	-2.99267	0.0106509	0.0323377	-4.00426	-1.68686	7.43083	7.65171	7.74233	6.80883	6.43746	6.489	6.49814	6.01412	5.99578	5.92747	7.2234	6.76605
GPBJDOFB_01265	aroF	GPBJDOFB_01265	protein_coding	CP006366.1	1237480	1238232	+	Phospho-2-dehydro-3-deoxyheptonate aldolase	ab initio prediction:Prodigal:2.6,similar to AA sequence:UniProtKB:Q9WYH8	0.886251	0.242929	1.52957	5.74524	2.98433	0.0108211	0.0327981	-3.8337	1.84837	5.46776	5.71104	5.44883	5.18785	5.05368	6.60747	6.35236	6.34902	6.32127	5.43263	5.43138	5.57954
GPBJDOFB_00482	NA	GPBJDOFB_00482	protein_coding	CP006366.1	458195	458569	+	hypothetical protein	ab initio prediction:Prodigal:2.6	0.376349	0.102989	0.64971	5.36383	2.98245	0.0108597	0.0328024	-3.65194	1.29805	5.86871	5.61557	5.93011	5.18208	5.37941	5.24374	5.34381	5.28269	5.4238	4.83617	4.96312	5.29679
GPBJDOFB_01275	NA	GPBJDOFB_01275	protein_coding	CP006366.1	1250046	1251491	-	hypothetical protein	ab initio prediction:Prodigal:2.6	0.295233	0.0808256	0.50964	9.39619	2.98293	0.0108498	0.0328024	-4.08817	1.22708	8.22887	7.83526	8.00205	8.54083	8.38055	8.36301	10.7875	10.797	10.6519	10.4639	10.4785	10.225
GPBJDOFB_01541	immR	GPBJDOFB_01541	protein_coding	CP006366.1	1502404	1502991	+	HTH-type transcriptional regulator ImmR	ab initio prediction:Prodigal:2.6,similar to AA sequence:UniProtKB:P96631	-0.454353	-0.784537	-0.12417	5.88379	-2.98096	0.0108905	0.0328391	-3.8078	-1.37017	5.73341	5.57215	5.77695	6.38031	6.42868	6.84258	5.18334	5.58469	5.4238	5.92023	5.84699	5.91231
GPBJDOFB_00293	metN	GPBJDOFB_00293	protein_coding	CP006366.1	275641	276705	+	Methionine import ATP-binding protein MetN	ab initio prediction:Prodigal:2.6,similar to AA sequence:UniProtKB:P30750	0.307252	0.0837401	0.530763	6.35646	2.97791	0.0109539	0.0329737	-4.00022	1.23735	6.60771	6.48389	6.46631	6.20929	6.05938	6.05408	6.77559	6.56307	6.36231	6.30362	6.20691	6.18539
GPBJDOFB_01323	NA	GPBJDOFB_01323	protein_coding	CP006366.1	1299658	1300989	+	hypothetical protein	ab initio prediction:Prodigal:2.6	0.340329	0.0924369	0.588222	6.4729	2.97409	0.0110338	0.0331578	-3.97157	1.26605	6.97277	6.9457	6.97607	6.54449	6.31259	6.45328	6.34992	6.27461	6.54413	5.80702	6.07932	6.41491
GPBJDOFB_00907	cdd	GPBJDOFB_00907	protein_coding	CP006366.1	913455	913844	-	Cytidine deaminase	ab initio prediction:Prodigal:2.6,similar to AA sequence:UniProtKB:P19079	-0.218163	-0.377295	-0.0590313	6.92264	-2.9699	0.011122	0.0333092	-4.20913	-1.16325	5.63294	5.34495	5.38967	7.36193	7.50374	7.44486	7.3432	7.23651	7.29529	7.66426	7.48216	7.37221
GPBJDOFB_01647	rpsO	GPBJDOFB_01647	protein_coding	CP006366.1	1608877	1609146	-	30S ribosomal protein S15	ab initio prediction:Prodigal:2.6,similar to AA sequence:UniProtKB:Q2G2Q1	0.166221	0.0450017	0.287441	6.91471	2.97052	0.011109	0.0333092	-4.20553	1.12212	5.67631	5.63518	5.62769	7.12982	7.2181	7.19591	7.4754	7.47569	7.52381	7.34679	7.3186	7.35324
GPBJDOFB_01735	ahpF	GPBJDOFB_01735	protein_coding	CP006366.1	1711509	1713041	+	NADH dehydrogenase	ab initio prediction:Prodigal:2.6,similar to AA sequence:UniProtKB:P26829	0.264712	0.0702131	0.45921	9.05997	2.94832	0.0115877	0.0346453	-4.21925	1.2014	8.03807	7.7068	7.90355	9.06565	8.98922	9.01327	9.95436	9.8616	9.68923	9.50746	9.60396	9.38643
GPBJDOFB_01021	NA	GPBJDOFB_01021	protein_coding	CP006366.1	1006312	1006698	+	hypothetical protein	ab initio prediction:Prodigal:2.6	-0.376071	-0.652678	-0.0994639	5.55922	-2.94527	0.0116552	0.0347881	-3.89161	-1.2978	5.18075	4.76691	4.36576	5.8969	6.0053	6.07773	5.71722	5.41873	5.44808	6.08146	5.80201	5.94983
GPBJDOFB_00756	ybiT_1	GPBJDOFB_00756	protein_coding	CP006366.1	752636	754543	+	putative ABC transporter ATP-binding protein YbiT	ab initio prediction:Prodigal:2.6,similar to AA sequence:UniProtKB:P0A9U3	0.27411	0.0723653	0.475854	6.71308	2.94334	0.0116978	0.0348564	-4.09659	1.20925	6.95367	7.14006	7.01014	6.76704	6.76724	6.67991	6.67209	6.70375	6.60299	6.16959	6.37698	6.71348
GPBJDOFB_01306	liaR	GPBJDOFB_01306	protein_coding	CP006366.1	1282463	1283104	-	Transcriptional regulatory protein LiaR	ab initio prediction:Prodigal:2.6,similar to AA sequence:UniProtKB:O32197	0.289733	0.0763349	0.503132	5.95315	2.94121	0.0117455	0.0348805	-3.94455	1.22241	5.71084	5.84616	5.89408	6.14844	6.07822	6.101	6.17097	5.9974	5.98752	5.72213	5.6811	6.09998
GPBJDOFB_01661	dexB	GPBJDOFB_01661	protein_coding	CP006366.1	1626355	1627968	-	Glucan 1,6-alpha-glucosidase	ab initio prediction:Prodigal:2.6,similar to AA sequence:UniProtKB:Q99040	-0.240752	-0.418052	-0.0634527	6.89326	-2.94158	0.0117371	0.0348805	-4.17287	-1.18161	6.71368	6.90051	7.00873	7.10869	6.96032	6.91751	6.69339	6.67599	6.77121	6.89921	6.94811	7.12181
GPBJDOFB_00236	lacF_1	GPBJDOFB_00236	protein_coding	CP006366.1	214456	215418	+	Lactose transport system permease protein LacF	ab initio prediction:Prodigal:2.6,similar to AA sequence:UniProtKB:P29823	0.403567	0.106216	0.700919	5.76378	2.94011	0.01177	0.0348945	-3.80234	1.32278	6.32768	6.5195	6.4374	5.768	5.65505	5.70507	5.46586	5.49221	5.78954	5.15887	5.11795	5.72828
GPBJDOFB_01429	gpmA_2	GPBJDOFB_01429	protein_coding	CP006366.1	1401626	1402333	-	2,3-bisphosphoglycerate-dependent phosphoglycerate mutase	ab initio prediction:Prodigal:2.6,similar to AA sequence:UniProtKB:O51602	0.233878	0.0609207	0.406836	6.52977	2.92933	0.0120135	0.0355568	-4.13625	1.17599	6.2645	6.04003	6.20226	6.84032	6.88744	6.73194	6.60419	6.67424	6.75021	6.36624	6.46839	6.52748
GPBJDOFB_00864	rspR	GPBJDOFB_00864	protein_coding	CP006366.1	867439	868134	-	HTH-type transcriptional repressor RspR	ab initio prediction:Prodigal:2.6,similar to AA sequence:UniProtKB:P0ACM2	-0.406604	-0.708125	-0.105082	5.3683	-2.92126	0.0121991	0.0360456	-3.78959	-1.32556	5.47224	5.61886	5.36356	5.72499	5.5238	5.61095	4.68472	4.92406	5.25055	5.48264	5.39922	5.36402
GPBJDOFB_01276	araQ_2	GPBJDOFB_01276	protein_coding	CP006366.1	1251572	1252498	-	L-arabinose transport system permease protein AraQ	ab initio prediction:Prodigal:2.6,similar to AA sequence:UniProtKB:P94530	0.248898	0.0642386	0.433558	7.39725	2.9199	0.0122307	0.0360785	-4.33516	1.1883	6.14331	5.74151	6.13695	6.63809	6.49746	6.62593	8.67672	8.70869	8.58417	8.41696	8.44916	8.14809
GPBJDOFB_01719	secE	GPBJDOFB_01719	protein_coding	CP006366.1	1695067	1695243	-	Protein translocase subunit SecE	ab initio prediction:Prodigal:2.6,protein motif:HAMAP:MF_00422	-0.368656	-0.642315	-0.0949978	5.22178	-2.91831	0.0122678	0.0361275	-3.98501	-1.29115	3.81857	3.35484	3.6973	5.47893	5.62974	5.82572	5.3681	5.64321	5.85759	6.03529	6.06768	5.8844
GPBJDOFB_00686	copR	GPBJDOFB_00686	protein_coding	CP006366.1	683122	683790	+	Transcriptional activator protein CopR	ab initio prediction:Prodigal:2.6,similar to AA sequence:UniProtKB:Q02540	-0.345484	-0.602897	-0.0880713	6.70512	-2.90747	0.0125228	0.0368169	-4.25865	-1.27058	5.37988	4.60401	5.0234	7.82327	8.05986	7.93103	6.70679	6.73604	6.86737	7.40631	7.10305	6.82047
GPBJDOFB_01310	NA	GPBJDOFB_01310	protein_coding	CP006366.1	1286808	1287548	-	Putative protein phosphatase 2C-type	ab initio prediction:Prodigal:2.6,similar to AA sequence:UniProtKB:Q5XAP6	0.238197	0.0606102	0.415784	7.40141	2.90565	0.0125662	0.0368831	-4.35667	1.17952	6.79104	6.35779	6.55744	7.38848	7.5611	7.50341	7.99694	7.88556	7.86173	7.73095	7.68062	7.50187
GPBJDOFB_01439	ycsE	GPBJDOFB_01439	protein_coding	CP006366.1	1411316	1412704	-	5-amino-6-(5-phospho-D-ribitylamino)uracil phosphatase YcsE	ab initio prediction:Prodigal:2.6,similar to AA sequence:UniProtKB:P42962	0.269569	0.0682537	0.470884	6.42679	2.90076	0.0126836	0.0371658	-4.10915	1.20545	6.91963	6.78677	7.0017	6.47775	6.24419	6.35991	6.23047	6.37083	6.43092	6.05195	6.09087	6.1565
GPBJDOFB_00005	pth	GPBJDOFB_00005	protein_coding	CP006366.1	4666	5235	+	Peptidyl-tRNA hydrolase	ab initio prediction:Prodigal:2.6,similar to AA sequence:UniProtKB:B5XIP6	-0.510658	-0.892342	-0.128975	4.76089	-2.89831	0.0127426	0.0372151	-3.71574	-1.4247	4.82208	4.74903	4.66559	4.51839	5.05368	4.59933	4.58877	4.645	4.46998	4.57544	5.18416	5.25924
GPBJDOFB_01792	NA	GPBJDOFB_01792	protein_coding	CP006366.1	1773081	1773407	+	hypothetical protein	ab initio prediction:Prodigal:2.6	0.975766	0.246656	1.70487	2.6451	2.89915	0.0127223	0.0372151	-3.09534	1.96669	3.6229	3.56024	3.20348	2.81909	1.53202	2.10922	2.64948	3.44158	2.87709	1.84001	2.09805	1.98804
GPBJDOFB_01830	rlmH	GPBJDOFB_01830	protein_coding	CP006366.1	1815572	1816051	-	Ribosomal RNA large subunit methyltransferase H	ab initio prediction:Prodigal:2.6,similar to AA sequence:UniProtKB:Q45601	-0.260329	-0.455698	-0.0649609	6.74114	-2.8866	0.0130291	0.037989	-4.30344	-1.19775	4.82208	4.87531	4.63681	8.23703	8.2554	8.21851	6.92058	6.66897	6.96455	7.27624	7.11016	6.90798
GPBJDOFB_00353	NA	GPBJDOFB_00353	protein_coding	CP006366.1	332535	332927	+	hypothetical protein	ab initio prediction:Prodigal:2.6	0.290216	0.0722016	0.50823	6.17563	2.88373	0.0131004	0.0381337	-4.17002	1.22282	5.90893	5.44831	5.34589	6.33423	6.45486	6.32645	6.55848	6.41768	6.50801	6.39786	6.11936	6.28749
GPBJDOFB_00154	NA	GPBJDOFB_00154	protein_coding	CP006366.1	121699	123951	+	Pilin	ab initio prediction:Prodigal:2.6,similar to AA sequence:UniProtKB:Q9A1S2	-0.235355	-0.412266	-0.0584441	8.45625	-2.88195	0.0131446	0.0381995	-4.39696	-1.1772	7.4548	7.44785	7.40309	8.66394	8.96108	8.72474	8.73997	8.70182	8.66796	8.95497	8.95544	8.79937
GPBJDOFB_01739	fchA	GPBJDOFB_01739	protein_coding	CP006366.1	1716405	1717031	+	Methenyltetrahydrofolate cyclohydrolase	ab initio prediction:Prodigal:2.6,similar to AA sequence:UniProtKB:Q49135	-0.568376	-0.996167	-0.140586	4.20278	-2.87821	0.0132382	0.0384083	-3.48469	-1.48285	4.78655	5.02649	4.99533	4.19073	4.13868	4.25268	3.2185	4.01827	3.34193	4.08632	4.05741	4.32042
GPBJDOFB_00546	prfB	GPBJDOFB_00546	protein_coding	CP006366.1	527430	528410	+	Peptide chain release factor 2	ab initio prediction:Prodigal:2.6,similar to AA sequence:UniProtKB:Q7A6R4	0.180037	0.0439129	0.316162	7.63345	2.86513	0.013571	0.039309	-4.44056	1.13291	6.57684	6.44554	6.56128	8.02694	8.05701	8.10059	8.07353	8.07551	8.11146	7.88766	7.95721	7.72779
GPBJDOFB_00324	guaB_1	GPBJDOFB_00324	protein_coding	CP006366.1	307513	307974	+	Inosine-5'-monophosphate dehydrogenase	ab initio prediction:Prodigal:2.6,protein motif:HAMAP:MF_01964	0.385505	0.0935495	0.67746	4.99068	2.86043	0.0136926	0.0395963	-3.88193	1.30632	4.84299	4.95548	4.94339	4.9505	4.84078	4.6362	5.52323	5.35887	5.29585	4.68203	5.14036	4.71843
GPBJDOFB_01640	cysE	GPBJDOFB_01640	protein_coding	CP006366.1	1600294	1600875	-	Serine acetyltransferase	ab initio prediction:Prodigal:2.6,similar to AA sequence:UniProtKB:Q06750	0.881924	0.21198	1.55187	6.26515	2.85175	0.0139201	0.0401342	-4.15974	1.84283	6.74919	7.70603	6.21448	5.64335	6.08195	5.58761	6.96266	6.72423	6.34085	5.62304	5.77003	5.77843
GPBJDOFB_01723	NA	GPBJDOFB_01723	protein_coding	CP006366.1	1698704	1698895	+	hypothetical protein	ab initio prediction:Prodigal:2.6	-0.339147	-0.59679	-0.0815039	5.19595	-2.85159	0.0139241	0.0401342	-4.01491	-1.26501	4.26321	4.36661	4.03172	5.42131	5.75676	5.46485	5.28889	5.48822	5.2869	5.80702	5.70008	5.4758
GPBJDOFB_00642	iscS_1	GPBJDOFB_00642	protein_coding	CP006366.1	634173	635315	+	Cysteine desulfurase IscS	ab initio prediction:Prodigal:2.6,similar to AA sequence:UniProtKB:P0A6B9	0.331453	0.0784276	0.584478	6.02738	2.83776	0.0142942	0.0410668	-4.10719	1.25828	6.46214	6.41751	6.57651	6.04096	5.90759	6.04725	5.90157	5.86535	6.06283	5.38082	5.61862	6.04745
GPBJDOFB_00918	pstC	GPBJDOFB_00918	protein_coding	CP006366.1	924957	925892	-	Phosphate transport system permease protein PstC	ab initio prediction:Prodigal:2.6,similar to AA sequence:UniProtKB:P0AGH8	0.323594	0.0765989	0.570588	6.29962	2.83812	0.0142846	0.0410668	-4.28392	1.25144	6.04748	6.45293	6.40576	6.17773	5.70922	5.99852	6.55848	6.75772	6.60118	6.20875	6.35079	6.32691
GPBJDOFB_01313	priA	GPBJDOFB_01313	protein_coding	CP006366.1	1289895	1292279	-	Primosomal protein N'	ab initio prediction:Prodigal:2.6,similar to AA sequence:UniProtKB:P17888	0.258867	0.0610763	0.456657	7.02524	2.83523	0.0143629	0.041197	-4.35445	1.19654	7.54901	7.60939	7.5308	6.85309	6.85504	7.02917	6.87385	6.87377	6.95329	6.55104	6.60156	7.02286
GPBJDOFB_01591	tig	GPBJDOFB_01591	protein_coding	CP006366.1	1552640	1553923	-	Trigger factor	ab initio prediction:Prodigal:2.6,similar to AA sequence:UniProtKB:P80698	-0.23953	-0.42306	-0.0559995	8.59186	-2.82729	0.014581	0.0417546	-4.49125	-1.18061	7.75242	7.64125	7.46171	8.77832	8.89197	8.92661	8.71604	8.84153	8.95981	9.05009	9.14816	8.93438
GPBJDOFB_00667	trmD	GPBJDOFB_00667	protein_coding	CP006366.1	662262	662993	+	tRNA (guanine-N(1)-)-methyltransferase	ab initio prediction:Prodigal:2.6,similar to AA sequence:UniProtKB:Q6GHJ5	0.360184	0.0836287	0.636739	5.356	2.82137	0.0147454	0.0421569	-3.98533	1.28359	5.68018	5.76543	5.74021	5.11703	5.16359	5.03867	5.29397	5.41453	5.59304	4.84384	5.09518	5.52635
GPBJDOFB_00403	era	GPBJDOFB_00403	protein_coding	CP006366.1	382944	383840	+	GTPase Era	ab initio prediction:Prodigal:2.6,similar to AA sequence:UniProtKB:P0A3C4	0.184894	0.0426781	0.327109	7.72334	2.81639	0.0148853	0.042488	-4.52753	1.13673	7.69416	7.5581	7.55215	7.60774	7.55976	7.49214	8.06835	7.87721	7.9494	7.72992	7.77943	7.81169
GPBJDOFB_00446	dgs	GPBJDOFB_00446	protein_coding	CP006366.1	420390	421388	+	Processive diacylglycerol alpha-glucosyltransferase	ab initio prediction:Prodigal:2.6,similar to AA sequence:UniProtKB:Q8KQL6	0.215083	0.0495034	0.380663	8.29561	2.81395	0.0149541	0.0426156	-4.53034	1.16077	7.26256	7.05891	6.97032	8.685	8.84985	8.83442	8.82402	8.70783	8.72123	8.66778	8.49282	8.47258
GPBJDOFB_00313	mltG	GPBJDOFB_00313	protein_coding	CP006366.1	298370	299938	+	Endolytic murein transglycosylase	ab initio prediction:Prodigal:2.6,similar to AA sequence:UniProtKB:A0A0H2ZLQ1	0.564174	0.12778	1.00057	8.04497	2.80061	0.0153371	0.0435663	-4.55824	1.47854	9.04617	7.57765	7.64541	7.77521	7.81574	7.86848	8.48292	8.47796	8.3449	7.94051	7.8677	7.69703
GPBJDOFB_00909	coaA	GPBJDOFB_00909	protein_coding	CP006366.1	915356	916276	+	Pantothenate kinase	ab initio prediction:Prodigal:2.6,similar to AA sequence:UniProtKB:P9WPA7	-0.295721	-0.524436	-0.0670065	6.50897	-2.80096	0.015327	0.0435663	-4.4753	-1.2275	5.09037	5.40329	4.56987	6.7398	7.01999	6.87572	6.97536	6.85223	6.90878	7.33459	7.16585	7.17174
GPBJDOFB_00010	NA	GPBJDOFB_00010	protein_coding	CP006366.1	9668	10954	+	hypothetical protein	ab initio prediction:Prodigal:2.6	-0.767483	-1.36373	-0.17124	7.05385	-2.78845	0.0156943	0.0443979	-4.547	-1.7023	7.18143	6.88421	6.62861	6.79188	6.92746	6.76353	7.09515	7.13184	7.01148	7.02773	8.33174	6.87112
GPBJDOFB_00338	NA	GPBJDOFB_00338	protein_coding	CP006366.1	318609	319262	+	hypothetical protein	ab initio prediction:Prodigal:2.6	0.370265	0.0825748	0.657956	5.92873	2.78808	0.0157054	0.0443979	-4.26578	1.29259	5.68791	5.65772	5.82877	5.73685	6.22741	5.93704	5.95707	6.23235	6.36868	5.7952	5.87064	5.84511
GPBJDOFB_00897	NA	GPBJDOFB_00897	protein_coding	CP006366.1	902432	903631	-	putative oxidoreductase	ab initio prediction:Prodigal:2.6,similar to AA sequence:UniProtKB:P0DN73	-0.277944	-0.493784	-0.0621028	7.73114	-2.78959	0.0156605	0.0443979	-4.57224	-1.21246	6.16561	6.15315	6.27177	7.46176	7.16623	7.26082	8.73811	8.64299	8.48985	8.95009	8.93595	8.53731
GPBJDOFB_00639	gor	GPBJDOFB_00639	protein_coding	CP006366.1	630759	632111	+	Glutathione reductase	ab initio prediction:Prodigal:2.6,similar to AA sequence:UniProtKB:P06715	0.269201	0.0599078	0.478493	6.88143	2.78638	0.0157562	0.0444534	-4.49443	1.20514	6.67144	6.66965	7.05977	6.68373	6.62334	6.65542	7.3735	7.07584	7.14496	6.91204	6.94334	6.76414
GPBJDOFB_01013	NA	GPBJDOFB_01013	protein_coding	CP006366.1	1003676	1003813	-	hypothetical protein	ab initio prediction:Prodigal:2.6	-1.81083	-3.219	-0.402656	0.312909	-2.78573	0.0157754	0.0444534	-2.99607	-3.50843	1.42449	0.0870634	0.396129	-0.610893	-0.342445	-0.864782	0.999665	0.848349	-1.71984	1.23962	2.00341	0.294139
GPBJDOFB_00619	tagH	GPBJDOFB_00619	protein_coding	CP006366.1	609399	610604	+	Teichoic acids export ATP-binding protein TagH	ab initio prediction:Prodigal:2.6,similar to AA sequence:UniProtKB:P42954	0.245529	0.0540941	0.436963	6.04403	2.77843	0.015995	0.0450002	-4.23683	1.18553	6.65183	6.61145	6.57651	5.86123	5.98548	5.72233	5.93122	5.98331	5.98198	5.77527	5.70385	5.74389
GPBJDOFB_00942	NA	GPBJDOFB_00942	protein_coding	CP006366.1	948383	949156	-	hypothetical protein	ab initio prediction:Prodigal:2.6	-0.191652	-0.341141	-0.0421636	7.14305	-2.77731	0.0160291	0.0450245	-4.59908	-1.14207	6.18485	6.05951	5.80956	7.07949	7.01021	7.03781	7.74392	7.60185	7.67719	7.90243	7.87607	7.73366
GPBJDOFB_01423	dnaJ	GPBJDOFB_01423	protein_coding	CP006366.1	1395159	1396349	-	Chaperone protein DnaJ	ab initio prediction:Prodigal:2.6,similar to AA sequence:UniProtKB:P95830	0.282599	0.0617827	0.503416	10.3748	2.77241	0.0161784	0.0453716	-4.46039	1.21638	9.51453	9.07859	9.373	10.2947	10.4275	10.4688	11.1667	11.0544	10.9577	10.7559	10.7998	10.6056
GPBJDOFB_00263	NA	GPBJDOFB_00263	protein_coding	CP006366.1	243968	244738	+	putative ABC transporter ATP-binding protein	ab initio prediction:Prodigal:2.6,similar to AA sequence:UniProtKB:Q5XDV5	0.335929	0.073302	0.598557	6.65255	2.77093	0.0162237	0.0454263	-4.51659	1.26219	6.02935	6.24108	6.43948	6.62326	6.00923	6.30657	7.33706	7.07584	7.17679	6.89368	6.83071	6.86756
GPBJDOFB_00617	epsE_1	GPBJDOFB_00617	protein_coding	CP006366.1	607661	608593	+	Putative glycosyltransferase EpsE	ab initio prediction:Prodigal:2.6,similar to AA sequence:UniProtKB:P71054	0.25443	0.0552564	0.453603	5.73819	2.76729	0.0163359	0.0456682	-4.23481	1.19286	5.65282	5.79769	5.97679	5.68882	5.60397	5.51522	5.91812	5.91666	5.87261	5.54517	5.66187	5.70851
GPBJDOFB_00685	ywaC	GPBJDOFB_00685	protein_coding	CP006366.1	682469	683119	+	GTP pyrophosphokinase YwaC	ab initio prediction:Prodigal:2.6,similar to AA sequence:UniProtKB:P39583	-0.210991	-0.376923	-0.0450599	7.15292	-2.75457	0.0167339	0.0467065	-4.60921	-1.15748	5.35583	5.41089	5.05638	8.60262	8.68638	8.62564	7.2908	7.1559	7.34678	7.45847	7.52431	7.32107
GPBJDOFB_00917	pstA2	GPBJDOFB_00917	protein_coding	CP006366.1	924080	924967	-	Phosphate transport system permease protein PstA 2	ab initio prediction:Prodigal:2.6,similar to AA sequence:UniProtKB:P9WG09	0.254134	0.0541101	0.454158	6.13808	2.75232	0.0168052	0.0468317	-4.38174	1.19262	6.3667	6.43253	6.47447	5.74078	5.60916	5.85338	6.34258	6.21798	6.42482	5.91296	6.12218	6.15942
GPBJDOFB_01069	NA	GPBJDOFB_01069	protein_coding	CP006366.1	1052114	1053598	+	hypothetical protein	ab initio prediction:Prodigal:2.6	0.703158	0.148898	1.25742	6.58951	2.74826	0.0169349	0.0471186	-4.48379	1.62807	6.72499	6.80131	6.7909	6.41271	6.14048	6.34606	6.5627	6.60967	7.67119	6.21468	6.36513	6.43429
GPBJDOFB_00757	acoA	GPBJDOFB_00757	protein_coding	CP006366.1	754828	755796	+	Acetoin:2,6-dichlorophenolindophenol oxidoreductase subunit alpha	ab initio prediction:Prodigal:2.6,similar to AA sequence:UniProtKB:O31404	-0.247435	-0.443482	-0.0513885	9.04854	-2.73414	0.0173932	0.0483174	-4.61327	-1.1871	6.98849	7.05528	6.91145	9.77557	9.67977	9.79049	9.72159	9.73971	9.48729	9.89702	9.93345	9.60234
GPBJDOFB_00532	kdgR	GPBJDOFB_00532	protein_coding	CP006366.1	514202	515197	-	HTH-type transcriptional regulator KdgR	ab initio prediction:Prodigal:2.6,similar to AA sequence:UniProtKB:P50844	-0.207888	-0.372783	-0.0429934	7.17609	-2.73112	0.0174926	0.0485173	-4.64878	-1.155	6.62793	6.43439	6.35806	7.43289	7.53407	7.57282	7.3711	7.1771	7.20912	7.5714	7.41482	7.40941
GPBJDOFB_00896	limB	GPBJDOFB_00896	protein_coding	CP006366.1	901437	902435	-	Limonene 1,2-monooxygenase	ab initio prediction:Prodigal:2.6,similar to AA sequence:UniProtKB:Q9EUT9	-0.27186	-0.487575	-0.056145	7.33082	-2.73013	0.0175255	0.048532	-4.69424	-1.20736	6.40001	6.21526	6.53031	6.82928	6.74384	6.92312	8.11287	7.96801	7.80097	8.31643	8.24133	7.88835
GPBJDOFB_00771	NA	GPBJDOFB_00771	protein_coding	CP006366.1	772386	773138	+	hypothetical protein	ab initio prediction:Prodigal:2.6	0.36002	0.0734287	0.646612	4.92963	2.72133	0.0178192	0.0492682	-4.02284	1.28344	5.50322	5.30062	5.14592	4.75446	4.6922	4.93889	4.873	5.07518	4.90367	4.63857	4.5344	4.79539
GPBJDOFB_01366	yvgN	GPBJDOFB_01366	protein_coding	CP006366.1	1344856	1345695	-	Glyoxal reductase	ab initio prediction:Prodigal:2.6,similar to AA sequence:UniProtKB:O32210	-0.293709	-0.527723	-0.0596946	10.6288	-2.7189	0.0179014	0.049418	-4.52713	-1.22579	8.89544	8.40114	8.66135	11.0855	11.1514	11.0742	11.3188	11.2403	11.2138	11.6693	11.5587	11.2755
GPBJDOFB_00178	ntpD	GPBJDOFB_00178	protein_coding	CP006366.1	148067	148693	+	V-type sodium ATPase subunit D	ab initio prediction:Prodigal:2.6,similar to AA sequence:UniProtKB:P43435	-0.407934	-0.733374	-0.0824947	5.33178	-2.71543	0.0180192	0.0495107	-4.10109	-1.32679	6.23317	6.02029	6.16746	5.47421	5.19153	4.91658	4.76007	4.88821	4.67591	5.2013	5.13479	5.31781
GPBJDOFB_00414	NA	GPBJDOFB_00414	protein_coding	CP006366.1	390084	390437	+	hypothetical protein	ab initio prediction:Prodigal:2.6	-1.0464	-1.88098	-0.211826	2.4105	-2.71613	0.0179952	0.0495107	-3.2478	-2.06537	3.60669	3.69088	3.80471	2.36893	2.86267	3.31655	0.78554	1.03476	1.16768	1.49488	2.14314	2.64962
GPBJDOFB_00899	coaBC_1	GPBJDOFB_00899	protein_coding	CP006366.1	904660	905352	+	Coenzyme A biosynthesis bifunctional protein CoaBC	ab initio prediction:Prodigal:2.6,similar to AA sequence:UniProtKB:P9WNZ1	-0.225324	-0.404978	-0.0456696	5.88386	-2.71699	0.0179661	0.0495107	-4.36822	-1.16904	5.42218	5.56535	5.52541	6.23738	6.31577	6.31228	5.79453	5.7668	5.75102	5.82652	6.03216	6.05686
GPBJDOFB_01480	NA	GPBJDOFB_01480	protein_coding	CP006366.1	1461133	1463016	-	hypothetical protein	ab initio prediction:Prodigal:2.6	-0.311136	-0.559974	-0.0622986	6.91885	-2.70865	0.0182513	0.0500706	-4.54633	-1.24068	7.93228	7.5452	7.73555	6.75737	6.73437	7.07186	6.43745	6.25832	6.43092	6.72109	6.6667	6.73513
GPBJDOFB_01720	rpmG2	GPBJDOFB_01720	protein_coding	CP006366.1	1695257	1695409	-	50S ribosomal protein L33 2	ab initio prediction:Prodigal:2.6,similar to AA sequence:UniProtKB:P66231	-0.406483	-0.732131	-0.0808357	7.68841	-2.70404	0.0184109	0.0504299	-4.73432	-1.32545	5.01867	4.29446	4.78845	8.67784	8.77159	8.67742	8.64327	8.21588	8.46429	9.38065	8.68896	8.63948
GPBJDOFB_01695	phoR	GPBJDOFB_01695	protein_coding	CP006366.1	1671583	1672971	-	Alkaline phosphatase synthesis sensor protein PhoR	ab initio prediction:Prodigal:2.6,similar to AA sequence:UniProtKB:P23545	0.224733	0.044463	0.405003	9.37812	2.70061	0.0185306	0.0506791	-4.6613	1.16856	8.43285	8.13863	8.38617	9.30548	9.39883	9.31566	10.0982	10.1081	10.0053	9.80715	9.89195	9.64923
GPBJDOFB_00454	NA	GPBJDOFB_00454	protein_coding	CP006366.1	431022	432017	+	hypothetical protein	ab initio prediction:Prodigal:2.6	-0.232682	-0.419855	-0.0455087	6.4908	-2.693	0.0187985	0.0513322	-4.57896	-1.17502	6.16284	6.32798	6.18993	6.5241	6.80165	6.69528	6.41198	6.3859	6.48864	6.69163	6.69347	6.51615
GPBJDOFB_00889	nrdD_1	GPBJDOFB_00889	protein_coding	CP006366.1	894181	894537	-	Anaerobic ribonucleoside-triphosphate reductase	ab initio prediction:Prodigal:2.6,similar to AA sequence:UniProtKB:P28903	-0.218716	-0.394894	-0.0425386	7.92134	-2.68935	0.0189284	0.051607	-4.75969	-1.1637	6.25153	5.91995	5.7637	8.44228	8.35452	8.34153	8.5262	8.59608	8.63264	8.79544	8.8721	8.5601
GPBJDOFB_01652	mhqR	GPBJDOFB_01652	protein_coding	CP006366.1	1611340	1611768	-	HTH-type transcriptional regulator MhqR	ab initio prediction:Prodigal:2.6,similar to AA sequence:UniProtKB:O31672	0.566081	0.109429	1.02273	4.34989	2.68541	0.0190698	0.0518322	-3.91478	1.4805	5.02478	4.76098	4.98965	4.10792	4.60137	3.81168	4.36569	4.24303	4.64823	3.86285	3.88232	3.90016
GPBJDOFB_01665	dtd	GPBJDOFB_01665	protein_coding	CP006366.1	1632136	1632579	-	D-aminoacyl-tRNA deacylase	ab initio prediction:Prodigal:2.6,similar to AA sequence:UniProtKB:O66742	0.299062	0.0578429	0.540282	5.4412	2.68576	0.0190572	0.0518322	-4.32958	1.23034	5.07278	5.2336	5.60558	5.15876	5.42132	5.26744	5.73227	5.76351	5.71145	5.54045	5.41309	5.37409
GPBJDOFB_00938	NA	GPBJDOFB_00938	protein_coding	CP006366.1	941877	942125	-	hypothetical protein	ab initio prediction:Prodigal:2.6	-0.349791	-0.632527	-0.0670539	10.8594	-2.68006	0.0192635	0.052278	-4.60112	-1.27438	8.80198	8.1826	8.37314	12.1405	12.4176	12.3364	11.229	11.0826	11.2245	11.7038	11.5179	11.3024
GPBJDOFB_01419	acpP_2	GPBJDOFB_01419	protein_coding	CP006366.1	1392377	1392601	-	Acyl carrier protein	ab initio prediction:Prodigal:2.6,similar to AA sequence:UniProtKB:O67611	0.405183	0.0772394	0.733126	3.89264	2.67652	0.0193925	0.0525473	-3.89116	1.32426	3.91387	4.24428	3.88033	3.39909	3.62718	3.58525	4.19153	4.30778	4.11305	3.87788	3.75739	3.81401
GPBJDOFB_00385	NA	GPBJDOFB_00385	protein_coding	CP006366.1	366500	367306	-	Putative peptidyl-prolyl cis-trans isomerase	ab initio prediction:Prodigal:2.6,similar to AA sequence:UniProtKB:Q7A6I1	-0.170219	-0.308292	-0.0321459	8.25026	-2.67065	0.0196083	0.0530506	-4.79503	-1.12523	6.76205	6.69789	6.70858	8.83826	8.96867	9.02157	8.56506	8.57086	8.63088	8.78552	8.77563	8.6781
GPBJDOFB_01123	yfiC	GPBJDOFB_01123	protein_coding	CP006366.1	1111722	1112576	+	tRNA1(Val) (adenine(37)-N6)-methyltransferase	ab initio prediction:Prodigal:2.6,protein motif:HAMAP:MF_01872	0.325031	0.0608995	0.589163	5.38722	2.66577	0.0197896	0.0534591	-4.26483	1.25269	5.65282	5.50979	5.70598	5.60935	5.28529	5.40735	5.3191	5.31004	5.54507	5.08955	5.07787	5.13445
GPBJDOFB_00101	rpsM	GPBJDOFB_00101	protein_coding	CP006366.1	76992	77357	+	30S ribosomal protein S13	ab initio prediction:Prodigal:2.6,similar to AA sequence:UniProtKB:Q2FW30	-0.220032	-0.399733	-0.040332	7.80583	-2.6525	0.0202907	0.0547289	-4.81081	-1.16476	5.35583	5.34891	5.22056	7.95601	7.90812	7.78883	9.01147	8.97211	8.86456	9.17359	9.22192	8.84805
GPBJDOFB_01019	NA	GPBJDOFB_01019	protein_coding	CP006366.1	1005394	1005903	+	hypothetical protein	ab initio prediction:Prodigal:2.6	-0.45774	-0.832228	-0.0832519	4.27668	-2.64788	0.020468	0.0551229	-3.98687	-1.37339	4.35341	4.57045	4.19857	4.16755	4.44763	4.59933	3.90323	3.90326	3.87112	4.22206	4.29569	4.78788
GPBJDOFB_01703	prsA_2	GPBJDOFB_01703	protein_coding	CP006366.1	1678785	1679705	-	Foldase protein PrsA	ab initio prediction:Prodigal:2.6,similar to AA sequence:UniProtKB:B1IBE1	-0.274376	-0.499036	-0.0497164	11.7037	-2.64569	0.0205527	0.0551825	-4.62696	-1.20947	11.5357	11.0549	11.1116	11.5878	11.6161	11.5862	12.0345	11.8067	11.8151	12.1756	12.1811	11.9397
GPBJDOFB_01800	rplI	GPBJDOFB_01800	protein_coding	CP006366.1	1781295	1781747	-	50S ribosomal protein L9	ab initio prediction:Prodigal:2.6,similar to AA sequence:UniProtKB:P02417	-0.241566	-0.439334	-0.0437984	6.36914	-2.64605	0.0205387	0.0551825	-4.68989	-1.18227	5.59647	5.51333	5.1561	6.66316	6.80617	6.80055	6.57944	6.61881	6.48473	6.85052	6.83071	6.52973
GPBJDOFB_00706	NA	GPBJDOFB_00706	protein_coding	CP006366.1	703582	704370	+	hypothetical protein	ab initio prediction:Prodigal:2.6	0.259159	0.0468594	0.471458	6.78341	2.64445	0.0206008	0.0552278	-4.76031	1.19678	6.62793	6.30776	6.31329	6.55569	6.68116	6.53853	7.454	7.10866	7.11241	6.86568	6.98263	6.85323
GPBJDOFB_01514	NA	GPBJDOFB_01514	protein_coding	CP006366.1	1488232	1488564	-	hypothetical protein	ab initio prediction:Prodigal:2.6	0.855162	0.152524	1.5578	1.78428	2.63654	0.0209099	0.0559711	-3.36414	1.80896	3.00945	2.46849	2.30759	1.26358	1.61691	1.18584	1.92304	1.77173	2.02432	1.1434	0.875657	1.82139
GPBJDOFB_01501	NA	GPBJDOFB_01501	protein_coding	CP006366.1	1481777	1482214	-	hypothetical protein	ab initio prediction:Prodigal:2.6	-0.354457	-0.646499	-0.062415	5.6777	-2.62928	0.0211979	0.0566561	-4.37999	-1.2785	6.60567	6.26435	6.44779	5.57453	5.44473	5.39126	5.13321	5.02654	5.35697	5.80702	5.44944	5.63084
GPBJDOFB_01030	NA	GPBJDOFB_01030	protein_coding	CP006366.1	1011337	1011621	+	hypothetical protein	ab initio prediction:Prodigal:2.6	-0.279679	-0.510285	-0.0490721	5.28385	-2.62728	0.0212779	0.0567839	-4.28949	-1.21392	5.5163	5.2336	5.30531	5.67245	5.70922	5.61095	5.02738	4.88215	4.89192	5.11514	5.22668	5.2151
GPBJDOFB_01533	corA	GPBJDOFB_01533	protein_coding	CP006366.1	1496282	1497226	+	Magnesium transport protein CorA	ab initio prediction:Prodigal:2.6,similar to AA sequence:UniProtKB:P0ABI4	0.20327	0.0349501	0.371589	7.82852	2.61611	0.0217296	0.0579018	-4.8978	1.15131	8.20887	7.87428	7.92602	7.46889	7.57973	7.62879	8.07279	7.93105	7.9719	7.83183	7.79275	7.65531
GPBJDOFB_00139	rsmA_1	GPBJDOFB_00139	protein_coding	CP006366.1	106976	107929	+	Ribosomal RNA small subunit methyltransferase A	ab initio prediction:Prodigal:2.6,protein motif:HAMAP:MF_00607	0.255055	0.0436497	0.466461	5.82649	2.61358	0.0218332	0.0580901	-4.53363	1.19338	6.05646	5.89848	5.89103	5.5657	5.65002	5.71373	6.07685	5.88972	5.93121	5.57774	5.67728	5.98967
GPBJDOFB_00610	rpsU	GPBJDOFB_00610	protein_coding	CP006366.1	601083	601289	+	30S ribosomal protein S21	ab initio prediction:Prodigal:2.6,similar to AA sequence:UniProtKB:P21478	-0.418455	-0.766968	-0.0699411	7.94846	-2.60104	0.0223542	0.0593868	-4.9187	-1.33649	6.6538	5.76543	6.50067	7.76752	8.08894	8.09149	8.3905	8.48797	8.694	9.32999	8.88709	8.7241
GPBJDOFB_01367	nagA	GPBJDOFB_01367	protein_coding	CP006366.1	1345817	1346965	-	N-acetylglucosamine-6-phosphate deacetylase	ab initio prediction:Prodigal:2.6,similar to AA sequence:UniProtKB:Q84F86	-0.256947	-0.471423	-0.042472	10.6933	-2.59528	0.0225973	0.0599423	-4.79211	-1.19495	9.98487	9.48895	9.65385	11.4759	11.4965	11.465	10.7792	10.6545	10.609	11.0523	10.9233	10.7357
GPBJDOFB_01819	recF	GPBJDOFB_01819	protein_coding	CP006366.1	1802637	1803743	+	DNA replication and repair protein RecF	ab initio prediction:Prodigal:2.6,similar to AA sequence:UniProtKB:P9WHI9	-0.167114	-0.307223	-0.0270044	7.46272	-2.58383	0.023089	0.0611547	-4.95165	-1.12281	6.53676	6.3499	6.56319	7.98778	7.98498	7.88867	7.68326	7.59446	7.6151	7.71849	7.81469	7.81539
GPBJDOFB_00105	NA	GPBJDOFB_00105	protein_coding	CP006366.1	79642	80640	-	hypothetical protein	ab initio prediction:Prodigal:2.6	0.758103	0.121585	1.39462	2.55754	2.5801	0.0232512	0.0613082	-3.614	1.69127	3.319	3.13376	2.772	2.448	2.86267	2.51769	2.55107	2.88519	2.49739	1.23962	1.95366	2.51046
GPBJDOFB_00777	NA	GPBJDOFB_00777	protein_coding	CP006366.1	779431	780450	+	hypothetical protein	ab initio prediction:Prodigal:2.6	0.284197	0.0455807	0.522814	6.82773	2.58011	0.0232509	0.0613082	-4.8545	1.21773	6.47336	6.64569	6.86257	6.71803	6.63611	6.97981	7.21917	6.94092	7.10225	6.63526	6.82899	6.89055
GPBJDOFB_01369	NA	GPBJDOFB_01369	protein_coding	CP006366.1	1348916	1349638	+	hypothetical protein	ab initio prediction:Prodigal:2.6	-0.196596	-0.361637	-0.0315548	8.17471	-2.58048	0.0232345	0.0613082	-4.96694	-1.14599	6.88308	6.76023	6.57462	9.03076	9.12946	9.17551	8.47232	8.27375	8.26799	8.57111	8.52192	8.4358
GPBJDOFB_00758	bfmBAB	GPBJDOFB_00758	protein_coding	CP006366.1	755852	756853	+	2-oxoisovalerate dehydrogenase subunit beta	ab initio prediction:Prodigal:2.6,similar to AA sequence:UniProtKB:P37941	-0.215519	-0.396787	-0.0342508	8.76674	-2.57562	0.0234474	0.0616875	-4.92854	-1.16112	7.08234	6.70255	6.87186	9.40514	9.46007	9.37072	9.3264	9.35983	9.23159	9.57616	9.54533	9.26889
GPBJDOFB_01001	NA	GPBJDOFB_01001	protein_coding	CP006366.1	996658	996837	-	hypothetical protein	ab initio prediction:Prodigal:2.6	-1.1904	-2.19178	-0.189026	1.14512	-2.57522	0.023465	0.0616875	-3.41149	-2.28216	2.58203	1.67203	1.8367	0.742744	0.879947	0.415326	0.665246	-0.5502	1.16768	1.04031	1.95366	1.33596
GPBJDOFB_00153	NA	GPBJDOFB_00153	protein_coding	CP006366.1	121033	121413	+	hypothetical protein	ab initio prediction:Prodigal:2.6	0.84949	0.132948	1.56603	5.02353	2.56824	0.0237747	0.0622229	-4.4243	1.80186	4.96245	5.14975	4.84616	4.99726	4.65254	4.8475	5.30408	5.10671	6.37503	4.30223	5.06035	4.67835
GPBJDOFB_00663	NA	GPBJDOFB_00663	protein_coding	CP006366.1	659426	659827	+	hypothetical protein	ab initio prediction:Prodigal:2.6	-0.190443	-0.351049	-0.0298367	6.89617	-2.56874	0.0237521	0.0622229	-4.98589	-1.14111	4.91716	4.93453	4.74865	6.89249	6.97044	7.14884	7.85893	7.74149	7.70012	8.02562	7.93094	7.88484
GPBJDOFB_01382	lacR_2	GPBJDOFB_01382	protein_coding	CP006366.1	1358309	1359079	+	Lactose phosphotransferase system repressor	ab initio prediction:Prodigal:2.6,similar to AA sequence:UniProtKB:P67744	-0.257857	-0.475231	-0.0404823	7.2252	-2.56973	0.023708	0.0622229	-4.97497	-1.1957	5.94805	5.98761	5.95072	7.3822	7.59811	7.64358	7.65689	7.3971	7.57982	8.07699	7.70808	7.77321
GPBJDOFB_01455	acpS	GPBJDOFB_01455	protein_coding	CP006366.1	1435280	1435636	-	Holo-[acyl-carrier-protein] synthase	ab initio prediction:Prodigal:2.6,similar to AA sequence:UniProtKB:P0A2W6	0.516571	0.0807118	0.95243	4.52187	2.56745	0.0238098	0.0622229	-4.11654	1.43055	5.21857	5.07036	4.9375	4.33292	4.99938	4.86314	4.3753	4.28039	4.43801	3.80112	3.81426	4.13149
GPBJDOFB_01078	NA	GPBJDOFB_01078	protein_coding	CP006366.1	1061825	1063108	-	Cobalt-dependent inorganic pyrophosphatase	ab initio prediction:Prodigal:2.6,similar to AA sequence:UniProtKB:Q8XIQ9	-0.219765	-0.405332	-0.0341967	7.13459	-2.5655	0.0238968	0.0623579	-4.96489	-1.16454	6.3882	6.40042	6.17248	7.32574	7.24669	7.40401	7.41606	7.35286	7.29529	7.75862	7.55592	7.29877
GPBJDOFB_00563	nrnA	GPBJDOFB_00563	protein_coding	CP006366.1	547776	548717	-	putative bifunctional oligoribonuclease and PAP phosphatase NrnA	ab initio prediction:Prodigal:2.6,similar to AA sequence:UniProtKB:Q8DTN6	-0.159769	-0.294776	-0.0247624	7.74203	-2.56363	0.023981	0.0624851	-4.99991	-1.11711	6.54103	6.57976	6.65397	8.06976	8.07681	8.16115	8.13922	7.99915	8.04138	8.29909	8.19859	8.14442
GPBJDOFB_00098	adk	GPBJDOFB_00098	protein_coding	CP006366.1	75858	76496	+	Adenylate kinase	ab initio prediction:Prodigal:2.6,similar to AA sequence:UniProtKB:Q5XEB4	0.458548	0.0701895	0.846907	5.13279	2.55782	0.0242438	0.0630767	-4.3483	1.37416	5.5506	5.37247	5.67447	5.24985	5.14227	4.79954	5.01513	5.02104	5.22267	4.87414	4.45616	5.2151
GPBJDOFB_00337	ppaC	GPBJDOFB_00337	protein_coding	CP006366.1	317598	318533	+	putative manganese-dependent inorganic pyrophosphatase	ab initio prediction:Prodigal:2.6,similar to AA sequence:UniProtKB:P65756	-0.225911	-0.417412	-0.0344089	8.97109	-2.55554	0.0243478	0.0632541	-4.95267	-1.16952	7.16353	6.74828	7.06653	9.75628	9.79212	9.76392	9.37904	9.43603	9.56128	9.75494	9.71824	9.51288
GPBJDOFB_00801	potA_2	GPBJDOFB_00801	protein_coding	CP006366.1	803923	805077	+	Spermidine/putrescine import ATP-binding protein PotA	ab initio prediction:Prodigal:2.6,similar to AA sequence:UniProtKB:Q7A679	0.532407	0.0783854	0.986429	6.0506	2.5403	0.0250531	0.0649906	-4.72264	1.44634	6.43486	6.16669	6.32912	5.80602	5.86917	5.692	6.00122	5.98047	6.81232	5.61858	5.80902	6.08779
GPBJDOFB_01544	mutS2	GPBJDOFB_01544	protein_coding	CP006366.1	1503942	1506281	-	Endonuclease MutS2	ab initio prediction:Prodigal:2.6,similar to AA sequence:UniProtKB:P65496	0.177365	0.0253151	0.329414	7.52054	2.52697	0.0256864	0.0665357	-5.04245	1.13082	7.67193	7.59861	7.5121	7.26289	7.40575	7.43181	7.70821	7.68168	7.62667	7.36691	7.5402	7.4397
GPBJDOFB_01205	xseA	GPBJDOFB_01205	protein_coding	CP006366.1	1174474	1175814	-	Exodeoxyribonuclease 7 large subunit	ab initio prediction:Prodigal:2.6,similar to AA sequence:UniProtKB:P04994	-0.219864	-0.408741	-0.0309879	6.9749	-2.52171	0.0259405	0.0670955	-4.98697	-1.16462	6.45989	6.71489	7.02549	7.10412	7.07353	7.06511	6.89574	6.91741	6.99096	7.09358	7.18349	7.17462
GPBJDOFB_01668	NA	GPBJDOFB_01668	protein_coding	CP006366.1	1636682	1637164	+	Putative NrdI-like protein	ab initio prediction:Prodigal:2.6,similar to AA sequence:UniProtKB:Q97T03	0.246687	0.0346773	0.458697	6.20548	2.52063	0.0259932	0.0671332	-4.85141	1.18648	5.57163	5.69867	6.03586	6.30797	6.23414	6.0977	6.45116	6.5363	6.54975	6.4566	6.20425	6.32172
GPBJDOFB_00830	xpt	GPBJDOFB_00830	protein_coding	CP006366.1	833479	834060	+	Xanthine phosphoribosyltransferase	ab initio prediction:Prodigal:2.6,similar to AA sequence:UniProtKB:Q831Y0	0.534559	0.0749805	0.994137	4.26087	2.51973	0.0260369	0.0671477	-4.18267	1.4485	4.79372	5.13605	4.98965	3.96737	3.92226	4.25268	4.61336	4.23354	4.2014	3.1056	3.95997	3.95487
GPBJDOFB_00195	ulaE	GPBJDOFB_00195	protein_coding	CP006366.1	167890	168753	+	L-ribulose-5-phosphate 3-epimerase UlaE	ab initio prediction:Prodigal:2.6,similar to AA sequence:UniProtKB:Q8XDI5	-0.697104	-1.29727	-0.0969397	4.68655	-2.5162	0.0262093	0.0673953	-4.35002	-1.62125	5.09037	5.69867	5.40682	4.56348	4.40052	4.48268	3.91647	4.43745	4.29362	4.02013	5.30812	4.6203
GPBJDOFB_01114	queA	GPBJDOFB_01114	protein_coding	CP006366.1	1102459	1103487	+	S-adenosylmethionine:tRNA ribosyltransferase-isomerase	ab initio prediction:Prodigal:2.6,similar to AA sequence:UniProtKB:A8AYK5	0.270412	0.0376059	0.503219	5.88677	2.51623	0.0262081	0.0673953	-4.69947	1.20615	5.98301	6.20655	6.2096	5.82836	5.68485	5.75622	5.82292	5.94311	5.97921	5.55455	5.6066	6.06621
GPBJDOFB_01535	rpsR	GPBJDOFB_01535	protein_coding	CP006366.1	1498146	1498385	-	30S ribosomal protein S18	ab initio prediction:Prodigal:2.6,similar to AA sequence:UniProtKB:Q2G111	-0.248252	-0.462248	-0.0342552	6.45843	-2.51306	0.0263636	0.0676934	-5.04083	-1.18777	5.20787	4.88626	4.43426	6.19503	6.46348	6.46614	7.23378	7.15465	7.14124	7.65229	7.36216	7.30405
GPBJDOFB_01497	NA	GPBJDOFB_01497	protein_coding	CP006366.1	1476820	1478322	-	hypothetical protein	ab initio prediction:Prodigal:2.6	-0.228441	-0.425621	-0.0312605	6.93886	-2.50974	0.0265282	0.068017	-4.93969	-1.17157	7.7515	7.54434	7.6318	6.86754	6.65881	6.79649	6.36206	6.66014	6.628	6.75608	6.81513	6.79445
GPBJDOFB_01409	serS	GPBJDOFB_01409	protein_coding	CP006366.1	1382802	1384079	+	Serine--tRNA ligase	ab initio prediction:Prodigal:2.6,similar to AA sequence:UniProtKB:P99178	0.211921	0.0286961	0.395145	7.2679	2.50558	0.0267353	0.0684487	-5.07774	1.15823	6.86956	6.6807	7.17186	7.04652	7.05843	7.09853	7.6159	7.62745	7.69505	7.52442	7.4194	7.40696
GPBJDOFB_00955	NA	GPBJDOFB_00955	protein_coding	CP006366.1	963009	963623	-	hypothetical protein	ab initio prediction:Prodigal:2.6	-0.277009	-0.518122	-0.0358958	7.57749	-2.48881	0.0275864	0.0705252	-5.12245	-1.21168	6.87295	6.68384	6.20716	8.18316	8.38207	8.41963	7.54416	7.39604	7.67033	7.91067	7.78655	7.87334
GPBJDOFB_00499	NA	GPBJDOFB_00499	protein_coding	CP006366.1	477450	478265	-	Putative two-component membrane permease complex subunit SMU_746c	ab initio prediction:Prodigal:2.6,similar to AA sequence:UniProtKB:Q8DUY4	0.712343	0.0911514	1.33354	5.87102	2.48417	0.0278261	0.0709749	-4.7601	1.63846	6.13768	6.07873	6.30645	5.53885	5.23917	5.86896	5.96027	6.9995	5.81465	5.33255	5.56578	5.60969
GPBJDOFB_00890	clsA	GPBJDOFB_00890	protein_coding	CP006366.1	894858	896435	-	Major cardiolipin synthase ClsA	ab initio prediction:Prodigal:2.6,similar to AA sequence:UniProtKB:P71040	-0.253226	-0.474078	-0.0323743	7.8956	-2.48385	0.0278428	0.0709749	-5.14257	-1.19187	7.33937	7.06976	7.00311	7.81397	7.88798	7.87428	8.21147	8.13916	8.32209	8.2977	8.62633	8.16196
GPBJDOFB_00014	yhdG	GPBJDOFB_00014	protein_coding	CP006366.1	15042	16502	+	putative amino acid permease YhdG	ab initio prediction:Prodigal:2.6,similar to AA sequence:UniProtKB:O07576	0.400846	0.0508785	0.750814	7.53983	2.48123	0.0279791	0.0711169	-5.10381	1.32028	8.20686	8.19916	7.35309	7.42192	7.51346	7.31442	7.35053	7.72041	7.73178	7.23889	7.22995	7.19749
GPBJDOFB_01414	accB	GPBJDOFB_01414	protein_coding	CP006366.1	1387769	1388269	-	Biotin carboxyl carrier protein of acetyl-CoA carboxylase	ab initio prediction:Prodigal:2.6,similar to AA sequence:UniProtKB:Q5XAE6	0.435996	0.0553714	0.816621	4.23176	2.48144	0.0279684	0.0711169	-4.2508	1.35284	4.80797	4.79624	4.81438	3.99397	3.78225	4.02135	4.00587	4.51	4.19185	3.95076	3.68301	4.22348
GPBJDOFB_01206	folD	GPBJDOFB_01206	protein_coding	CP006366.1	1175967	1176821	-	Bifunctional protein FolD protein	ab initio prediction:Prodigal:2.6,similar to AA sequence:UniProtKB:Q7A697	-0.286476	-0.537053	-0.0358998	5.92181	-2.47666	0.028219	0.0716235	-4.81614	-1.21966	5.78475	6.14861	6.04957	5.89337	5.78455	5.94073	5.62348	5.98896	5.70474	5.86096	6.10519	6.17678
GPBJDOFB_00525	tpiA	GPBJDOFB_00525	protein_coding	CP006366.1	504863	505621	+	Triosephosphate isomerase	ab initio prediction:Prodigal:2.6,similar to AA sequence:UniProtKB:Q5XD48	-0.218478	-0.409847	-0.0271094	8.77876	-2.47318	0.0284031	0.0719871	-5.13178	-1.16351	7.04973	6.7926	6.85322	9.94678	10.1091	9.98641	9.15623	8.88158	9.03555	9.25715	9.28489	8.99192
GPBJDOFB_01536	ssb_2	GPBJDOFB_01536	protein_coding	CP006366.1	1498550	1499041	-	Single-stranded DNA-binding protein	ab initio prediction:Prodigal:2.6,similar to AA sequence:UniProtKB:P66854	-0.311192	-0.584166	-0.0382178	8.245	-2.46959	0.0285937	0.0723662	-5.14667	-1.24073	6.97908	6.573	6.31101	8.2748	8.50409	8.39362	8.98619	8.64657	8.84716	9.42609	9.07078	8.92756
GPBJDOFB_01437	alaA	GPBJDOFB_01437	protein_coding	CP006366.1	1409296	1410534	-	Glutamate-pyruvate aminotransferase AlaA	ab initio prediction:Prodigal:2.6,similar to AA sequence:UniProtKB:P0A959	-0.19786	-0.371501	-0.0242189	7.54523	-2.46845	0.0286548	0.072417	-5.16499	-1.147	6.71179	6.64407	6.9009	7.91571	7.73378	7.97037	7.64203	7.67205	7.74654	7.93423	7.90663	7.76462
GPBJDOFB_00515	ybaK	GPBJDOFB_00515	protein_coding	CP006366.1	492908	493387	-	Cys-tRNA(Pro)/Cys-tRNA(Cys) deacylase YbaK	ab initio prediction:Prodigal:2.6,similar to AA sequence:UniProtKB:P0AAR3	0.29688	0.0353576	0.558403	5.73164	2.45918	0.0291542	0.0735603	-4.83035	1.22849	5.23975	5.71412	5.45296	5.52979	5.65505	5.85338	6.19017	5.8561	6.09906	5.71796	5.76282	5.70851
GPBJDOFB_01525	NA	GPBJDOFB_01525	protein_coding	CP006366.1	1491229	1491378	-	hypothetical protein	ab initio prediction:Prodigal:2.6	-1.23328	-2.31998	-0.146585	1.34401	-2.45851	0.0291906	0.0735603	-3.65079	-2.35101	2.76844	1.8615	1.88645	1.07716	0.575093	0.415326	1.35114	1.34792	-0.134881	0.808984	2.34959	1.82139
GPBJDOFB_00465	mat	GPBJDOFB_00465	protein_coding	CP006366.1	444519	445718	+	S-adenosylmethionine synthase	ab initio prediction:Prodigal:2.6,protein motif:HAMAP:MF_00136	-0.596504	-1.12268	-0.0703289	4.7201	-2.45585	0.0293358	0.0738208	-4.46458	-1.51205	5.64092	5.35286	5.11495	4.53659	4.45917	4.07606	3.84904	4.94747	4.10289	4.55689	5.00647	4.99784
GPBJDOFB_00386	ftsK	GPBJDOFB_00386	protein_coding	CP006366.1	367523	369928	+	DNA translocase FtsK	ab initio prediction:Prodigal:2.6,similar to AA sequence:UniProtKB:P64167	0.161475	0.0188793	0.304071	7.66062	2.45311	0.0294858	0.0740925	-5.1686	1.11843	7.81989	7.83737	7.9043	7.75397	7.71103	7.77753	7.581	7.61013	7.5651	7.31816	7.41136	7.63765
GPBJDOFB_00050	prs	GPBJDOFB_00050	protein_coding	CP006366.1	32644	33606	+	Ribose-phosphate pyrophosphokinase	ab initio prediction:Prodigal:2.6,similar to AA sequence:UniProtKB:P14193	-0.181323	-0.341664	-0.0209819	8.22917	-2.44977	0.0296696	0.0743426	-5.19262	-1.13392	6.74919	6.56961	6.68944	8.61819	8.71915	8.74387	8.67185	8.6403	8.70369	9.05836	8.79871	8.78764
GPBJDOFB_00350	NA	GPBJDOFB_00350	protein_coding	CP006366.1	330674	330913	+	hypothetical protein	ab initio prediction:Prodigal:2.6	0.207853	0.0240733	0.391633	6.36417	2.45006	0.0296538	0.0743426	-5.05329	1.15497	5.74457	5.47031	5.50166	6.23738	6.47773	6.39261	6.96266	6.73099	6.86136	6.69163	6.6076	6.6915
GPBJDOFB_00854	rbgA	GPBJDOFB_00854	protein_coding	CP006366.1	856708	857556	+	Ribosome biogenesis GTPase A	ab initio prediction:Prodigal:2.6,similar to AA sequence:UniProtKB:O31743	0.186082	0.021243	0.350922	6.14869	2.44547	0.0299084	0.0747917	-4.95715	1.13767	6.04447	5.91462	5.99958	6.0631	6.00136	6.17178	6.30533	6.40505	6.36443	6.1072	6.19089	6.2165
GPBJDOFB_01134	niaX	GPBJDOFB_01134	protein_coding	CP006366.1	1124514	1125056	-	Niacin transporter NiaX	ab initio prediction:Prodigal:2.6,similar to AA sequence:UniProtKB:A2RKV5	0.252353	0.028767	0.475939	6.51051	2.44502	0.0299336	0.0747917	-5.04953	1.19115	6.3763	6.05951	6.05502	6.55569	6.60267	6.4738	6.83255	6.6115	6.94478	6.70854	6.54808	6.35769
GPBJDOFB_01586	fba	GPBJDOFB_01586	protein_coding	CP006366.1	1547665	1548546	-	Fructose-bisphosphate aldolase	ab initio prediction:Prodigal:2.6,similar to AA sequence:UniProtKB:Q5XA12	-0.235869	-0.445425	-0.0263135	9.70043	-2.43831	0.0303095	0.0756236	-5.11482	-1.17762	8.53649	8.0305	8.32489	10.02	10.1098	9.99575	10.1194	10.0996	10.1444	10.4357	10.3606	10.2279
GPBJDOFB_00691	fni	GPBJDOFB_00691	protein_coding	CP006366.1	688122	689111	+	Isopentenyl-diphosphate delta-isomerase	ab initio prediction:Prodigal:2.6,similar to AA sequence:UniProtKB:Q8DUI9	0.509586	0.0561287	0.963044	6.66521	2.43444	0.0305288	0.0760632	-5.10716	1.42364	6.98222	6.23038	6.49867	6.17192	5.88637	6.82671	6.77377	7.28096	7.33055	6.57198	6.67248	6.75646
GPBJDOFB_00879	ffh	GPBJDOFB_00879	protein_coding	CP006366.1	881693	883255	-	Signal recognition particle protein	ab initio prediction:Prodigal:2.6,similar to AA sequence:UniProtKB:P37105	0.272408	0.0296442	0.515172	7.44579	2.43083	0.0307347	0.0764684	-5.22052	1.20782	7.01944	7.11002	6.99462	7.21848	7.42206	7.14245	7.76053	7.79893	7.85191	7.53157	7.42512	8.07434
GPBJDOFB_00120	NA	GPBJDOFB_00120	tRNA	CP006366.1	87038	87111	+	tRNA-Gln(ttg)	COORDINATES:profile:Aragorn:1.2	-1.41248	-2.67181	-0.153152	-0.4652	-2.42975	0.0307964	0.0765138	-3.44632	-2.66195	1.42449	0.482992	0.251739	-0.973463	-0.342445	-0.864782	-0.688391	-1.20228	-2.45681	-0.255146	0.0276596	-0.985969
GPBJDOFB_00346	clpP	GPBJDOFB_00346	protein_coding	CP006366.1	327521	328111	+	ATP-dependent Clp protease proteolytic subunit	ab initio prediction:Prodigal:2.6,similar to AA sequence:UniProtKB:Q5XDM4	-0.285895	-0.540953	-0.0308373	11.2259	-2.42821	0.0308847	0.0766253	-4.99924	-1.21917	8.0783	7.52695	7.81318	12.4199	12.3415	12.2781	12.3097	12.2396	12.2137	12.6265	12.549	12.3137
GPBJDOFB_01218	NA	GPBJDOFB_01218	protein_coding	CP006366.1	1190650	1190904	-	hypothetical protein	ab initio prediction:Prodigal:2.6	0.582158	0.0623906	1.10192	3.93473	2.42633	0.0309928	0.0767856	-4.31368	1.49709	3.88728	4.31892	3.94045	3.703	4.15297	3.22268	4.19153	4.28039	4.15299	4.13717	3.41539	3.81401
GPBJDOFB_01273	ypdA	GPBJDOFB_01273	protein_coding	CP006366.1	1247421	1249145	-	Sensor histidine kinase YpdA	ab initio prediction:Prodigal:2.6,similar to AA sequence:UniProtKB:P0AA93	0.154383	0.0164829	0.292283	7.21955	2.42523	0.0310563	0.0768349	-5.20873	1.11295	7.37211	7.30623	7.26297	6.76125	6.68116	6.73619	7.514	7.54639	7.42532	7.2476	7.33812	7.44329
GPBJDOFB_01358	glpO_1	GPBJDOFB_01358	protein_coding	CP006366.1	1335815	1336363	-	Alpha-glycerophosphate oxidase	ab initio prediction:Prodigal:2.6,similar to AA sequence:UniProtKB:O86963	0.33232	0.0344996	0.63014	4.79665	2.41724	0.0315209	0.0778752	-4.55075	1.25904	5.04898	4.98124	5.20103	4.58987	4.85832	4.83962	4.66132	4.89425	4.96666	4.35688	4.58429	4.57736
GPBJDOFB_00461	aroE_1	GPBJDOFB_00461	protein_coding	CP006366.1	441089	441961	+	Shikimate dehydrogenase (NADP(+))	ab initio prediction:Prodigal:2.6,similar to AA sequence:UniProtKB:O67049	-2.79456	-5.3008	-0.288333	4.30357	-2.41552	0.0316218	0.0780152	-4.47485	-6.93822	5.70704	5.41468	4.13824	3.703	3.74502	3.74572	3.30156	4.09366	2.85305	3.84766	7.43535	3.65789
GPBJDOFB_00904	mglC	GPBJDOFB_00904	protein_coding	CP006366.1	909581	910645	-	Galactoside transport system permease protein MglC	ab initio prediction:Prodigal:2.6,similar to AA sequence:UniProtKB:P23200	0.233334	0.0238912	0.442777	6.76411	2.41341	0.0317463	0.0782129	-5.16391	1.17555	6.16007	6.58984	6.41638	6.66523	6.73911	6.63961	7.33089	7.0625	6.98683	6.90473	6.86476	6.80937
GPBJDOFB_00628	NA	GPBJDOFB_00628	protein_coding	CP006366.1	621180	621668	+	hypothetical protein	ab initio prediction:Prodigal:2.6	-0.180066	-0.341855	-0.0182783	7.54009	-2.41104	0.0318863	0.0784482	-5.27388	-1.13294	6.28756	5.88216	6.00803	7.94327	8.09912	8.01568	7.96545	7.94928	7.95999	8.25517	8.13025	7.98516
GPBJDOFB_00836	prmC	GPBJDOFB_00836	protein_coding	CP006366.1	838404	839243	+	Release factor glutamine methyltransferase	ab initio prediction:Prodigal:2.6,similar to AA sequence:UniProtKB:P0ACC1	-0.227519	-0.432177	-0.0228613	6.21234	-2.40828	0.0320499	0.0786604	-5.10395	-1.17082	5.66461	5.29241	5.52148	6.17483	6.35336	6.19977	6.53293	6.52467	6.42277	6.66805	6.79054	6.40266
GPBJDOFB_01548	spsB_3	GPBJDOFB_01548	protein_coding	CP006366.1	1508356	1508949	+	Signal peptidase IB	ab initio prediction:Prodigal:2.6,similar to AA sequence:UniProtKB:Q5HHB9	-0.221071	-0.419945	-0.022197	6.04129	-2.40808	0.0320617	0.0786604	-5.0053	-1.1656	5.49003	5.75949	5.62403	6.17773	6.29659	6.24524	6.01359	5.91963	6.19783	6.22353	6.31183	6.23596
GPBJDOFB_00197	licR_1	GPBJDOFB_00197	protein_coding	CP006366.1	169778	171424	+	putative licABCH operon regulator	ab initio prediction:Prodigal:2.6,similar to AA sequence:UniProtKB:P46321	0.351793	0.0349123	0.668673	6.39835	2.40497	0.0322477	0.0790069	-4.97201	1.27615	7.5125	6.94439	7.06113	6.22901	6.22741	6.30371	6.10891	6.07916	6.44908	5.79123	5.85717	6.2165
GPBJDOFB_00052	plsX	GPBJDOFB_00052	protein_coding	CP006366.1	34650	35657	+	Phosphate acyltransferase	ab initio prediction:Prodigal:2.6,similar to AA sequence:UniProtKB:Q8DRN3	-0.244555	-0.465059	-0.0240503	7.81298	-2.40258	0.0323914	0.0792488	-5.28906	-1.18473	6.9408	6.37538	6.81036	8.50429	8.4143	8.31548	8.12004	7.83154	7.93372	8.17683	8.21913	8.11394
GPBJDOFB_00424	NA	GPBJDOFB_00424	protein_coding	CP006366.1	399341	399541	+	hypothetical protein	ab initio prediction:Prodigal:2.6	-0.765383	-1.45598	-0.0747886	2.45323	-2.4009	0.0324923	0.0793857	-3.90983	-1.69982	3.35826	3.13376	3.38752	2.36893	2.10234	2.51769	0.896571	2.33022	1.79112	2.30779	2.53016	2.71447
GPBJDOFB_00849	NA	GPBJDOFB_00849	protein_coding	CP006366.1	853757	853876	+	hypothetical protein	ab initio prediction:Prodigal:2.6	-0.320358	-0.610951	-0.0297649	9.48366	-2.38819	0.0332677	0.0811676	-5.18707	-1.24864	6.68887	5.78896	6.33136	10.678	10.7972	10.8335	10.2291	10.2856	10.3796	10.8308	10.6199	10.341
GPBJDOFB_00048	NA	GPBJDOFB_00048	tRNA	CP006366.1	29605	29694	+	tRNA-Ser(gct)	COORDINATES:profile:Aragorn:1.2	-0.569717	-1.08798	-0.0514561	4.56245	-2.38138	0.0336901	0.0820848	-4.36878	-1.48423	5.74086	5.7743	6.06316	4.64963	4.74972	5.01086	3.26062	3.68385	3.47393	3.52383	4.09231	4.72631
GPBJDOFB_00552	dinG	GPBJDOFB_00552	protein_coding	CP006366.1	533417	535918	+	putative ATP-dependent helicase DinG	ab initio prediction:Prodigal:2.6,similar to AA sequence:UniProtKB:Q2FYH5	-0.189259	-0.361625	-0.0168921	8.01924	-2.3786	0.0338644	0.0823955	-5.33158	-1.14018	7.50814	7.64044	7.72448	7.89205	7.9486	8.15163	8.1782	8.16061	8.09746	8.21653	8.36365	8.3491
GPBJDOFB_00647	rpmA	GPBJDOFB_00647	protein_coding	CP006366.1	638765	639058	+	50S ribosomal protein L27	ab initio prediction:Prodigal:2.6,similar to AA sequence:UniProtKB:Q2FXT0	0.213667	0.0189255	0.408409	8.22493	2.37682	0.0339758	0.0825528	-5.32875	1.15963	7.26515	6.71027	7.11299	8.7959	8.80136	8.75229	8.63579	8.68668	8.67483	8.50186	8.47419	8.28783
GPBJDOFB_00668	yumC	GPBJDOFB_00668	protein_coding	CP006366.1	662993	663985	+	Ferredoxin--NADP reductase 2	ab initio prediction:Prodigal:2.6,similar to AA sequence:UniProtKB:O05268	0.335639	0.0290737	0.642205	5.38819	2.37174	0.0342971	0.0832188	-4.7578	1.26194	5.98927	6.11642	6.10053	5.03617	5.48481	5.05238	5.31411	5.30552	5.29585	4.71587	4.98805	5.25924
GPBJDOFB_00539	gno	GPBJDOFB_00539	protein_coding	CP006366.1	521348	522142	+	Gluconate 5-dehydrogenase	ab initio prediction:Prodigal:2.6,similar to AA sequence:UniProtKB:P50199	-0.39622	-0.758684	-0.0337548	5.19872	-2.36804	0.0345333	0.0836768	-4.69756	-1.31605	5.76662	5.65131	5.80309	5.2107	5.59354	5.04554	4.81057	4.43745	4.77521	4.95431	5.06621	5.27007
GPBJDOFB_00612	dnaG	GPBJDOFB_00612	protein_coding	CP006366.1	601936	603714	+	DNA primase	ab initio prediction:Prodigal:2.6,similar to AA sequence:UniProtKB:P63964	0.158586	0.0130321	0.30414	8.14437	2.36026	0.0350341	0.0847738	-5.36336	1.11619	7.55852	7.44693	7.41055	8.58414	8.65034	8.70751	8.39642	8.2056	8.35617	8.1313	8.18315	8.10187
GPBJDOFB_00553	NA	GPBJDOFB_00553	protein_coding	CP006366.1	536253	537446	+	Aspartate aminotransferase	ab initio prediction:Prodigal:2.6,similar to AA sequence:UniProtKB:P23034	0.434748	0.0355105	0.833985	6.76133	2.35898	0.0351168	0.0848577	-5.24011	1.35167	6.67533	6.83843	6.89787	7.03696	6.02096	6.44551	6.98639	7.32296	7.03438	6.66372	6.72717	6.48629
GPBJDOFB_00008	NA	GPBJDOFB_00008	protein_coding	CP006366.1	9162	9533	+	hypothetical protein	ab initio prediction:Prodigal:2.6	-1.77826	-3.41719	-0.139335	4.4778	-2.35047	0.035674	0.0860862	-4.75846	-3.43012	5.04898	4.8808	4.42588	3.73488	3.97145	3.92032	3.76374	4.75524	4.12314	4.16194	7.06108	3.88616
GPBJDOFB_00680	NA	GPBJDOFB_00680	protein_coding	CP006366.1	674798	675646	+	DegV domain-containing protein	ab initio prediction:Prodigal:2.6,similar to AA sequence:UniProtKB:P0A0N1	-0.198351	-0.381913	-0.0147885	7.32132	-2.34082	0.0363156	0.0875146	-5.38587	-1.14739	6.06538	5.85455	5.82877	7.95685	8.18068	7.96494	7.57787	7.54544	7.63551	7.89414	7.80683	7.54486
GPBJDOFB_00844	NA	GPBJDOFB_00844	protein_coding	CP006366.1	846816	848186	+	putative NADH oxidase	ab initio prediction:Prodigal:2.6,similar to AA sequence:UniProtKB:Q5XC60	-0.179088	-0.345001	-0.0131747	10.0805	-2.33832	0.036484	0.0878005	-5.2392	-1.13217	8.00752	7.76135	7.72875	10.519	10.5491	10.5125	10.9288	10.8958	10.9073	11.1078	11.1163	10.9318
GPBJDOFB_00227	NA	GPBJDOFB_00227	protein_coding	CP006366.1	205645	206991	+	hypothetical protein	ab initio prediction:Prodigal:2.6	0.381167	0.0271814	0.735153	5.707	2.33264	0.0368684	0.0884431	-4.90169	1.30239	6.43715	6.70564	6.56128	5.52524	5.42721	5.48015	5.2318	5.52759	5.82705	4.92567	5.20025	5.63504
GPBJDOFB_00823	rluD_2	GPBJDOFB_00823	protein_coding	CP006366.1	825577	826482	+	Ribosomal large subunit pseudouridine synthase D	ab initio prediction:Prodigal:2.6,similar to AA sequence:UniProtKB:P65836	0.437149	0.0310892	0.843209	5.35503	2.33216	0.0369014	0.0884431	-4.85344	1.35393	5.66069	5.8264	5.86954	5.48831	4.64245	5.34745	5.34381	5.59214	5.4115	4.8207	5.03665	5.2207
GPBJDOFB_00850	NA	GPBJDOFB_00850	protein_coding	CP006366.1	853884	854324	+	hypothetical protein	ab initio prediction:Prodigal:2.6	-0.264228	-0.509555	-0.0189006	12.1846	-2.33319	0.0368308	0.0884431	-5.13773	-1.20099	9.81824	9.30814	9.50079	13.2741	13.3798	13.2971	12.8522	12.7903	12.8297	13.2368	13.0883	12.84
GPBJDOFB_01095	nrdH	GPBJDOFB_01095	protein_coding	CP006366.1	1082765	1082983	+	Glutaredoxin-like protein NrdH	ab initio prediction:Prodigal:2.6,similar to AA sequence:UniProtKB:Q48708	-0.297551	-0.574731	-0.0203723	4.92037	-2.32552	0.0373562	0.0894116	-4.94892	-1.22906	3.0816	3.96326	3.12275	5.44077	5.49045	5.33629	5.36327	5.17276	5.38659	5.41213	5.67344	5.60114
GPBJDOFB_00145	pheT_1	GPBJDOFB_00145	protein_coding	CP006366.1	112728	113354	+	Phenylalanine--tRNA ligase beta subunit	ab initio prediction:Prodigal:2.6,similar to AA sequence:UniProtKB:Q4L5E4	-0.297155	-0.574124	-0.0201855	5.6226	-2.32418	0.0374487	0.0894254	-5.00823	-1.22872	5.47224	5.5551	5.84144	5.77185	5.51277	5.58289	5.33398	5.33244	5.72476	5.79123	5.81251	5.74001
GPBJDOFB_01053	licR_2	GPBJDOFB_01053	protein_coding	CP006366.1	1036582	1038576	-	putative licABCH operon regulator	ab initio prediction:Prodigal:2.6,similar to AA sequence:UniProtKB:P46321	0.202803	0.013759	0.391847	7.90418	2.32396	0.0374634	0.0894254	-5.41602	1.15093	8.58333	8.26461	8.18216	7.88141	7.68792	7.68706	7.90697	7.75482	7.89671	7.74126	7.62211	7.64183
GPBJDOFB_01636	NA	GPBJDOFB_01636	protein_coding	CP006366.1	1596815	1597612	-	hypothetical protein	ab initio prediction:Prodigal:2.6	-0.260644	-0.504383	-0.0169047	5.54011	-2.31654	0.0379796	0.0905352	-4.91553	-1.19801	5.83432	6.0178	6.15483	5.57893	5.60916	5.439	5.31411	5.18266	5.06936	5.33255	5.44044	5.50817
GPBJDOFB_00487	bacD	GPBJDOFB_00487	protein_coding	CP006366.1	463061	464308	+	Alanine--anticapsin ligase	ab initio prediction:Prodigal:2.6,similar to AA sequence:UniProtKB:Q8KWT3	-0.31047	-0.601204	-0.0197362	6.24894	-2.31336	0.0382034	0.0909458	-5.17804	-1.24011	6.4531	6.21743	5.86024	6.2036	6.39602	6.64641	5.91812	6.07385	6.08106	6.53454	6.29694	6.30602
GPBJDOFB_01226	NA	GPBJDOFB_01226	protein_coding	CP006366.1	1199115	1199366	-	hypothetical protein	ab initio prediction:Prodigal:2.6	0.450116	0.0280973	0.872135	3.87173	2.31053	0.0384031	0.0912979	-4.50617	1.36615	4.21055	4.58397	4.32122	3.39909	3.20188	3.48773	3.77831	4.41243	4.04038	3.44529	3.65215	3.92778
GPBJDOFB_00640	fpgS_1	GPBJDOFB_00640	protein_coding	CP006366.1	632191	633468	-	Folylpolyglutamate synthase	ab initio prediction:Prodigal:2.6,similar to AA sequence:UniProtKB:P15925	0.188383	0.0100999	0.366666	7.09376	2.28902	0.0399536	0.0948563	-5.41031	1.13949	7.16906	7.03819	7.1376	6.81816	7.02582	7.02048	7.17717	7.14455	7.34139	7.04448	7.01786	7.19038
GPBJDOFB_01130	ddl	GPBJDOFB_01130	protein_coding	CP006366.1	1121078	1122124	-	D-alanine--D-alanine ligase	ab initio prediction:Prodigal:2.6,similar to AA sequence:UniProtKB:P95803	0.250235	0.0130905	0.487379	6.65307	2.28588	0.0401851	0.0952775	-5.33778	1.1894	6.49113	6.68541	6.82159	6.30797	6.53612	6.41134	7.10096	6.7089	6.79033	6.67881	6.52485	6.77938
GPBJDOFB_00620	epsE_2	GPBJDOFB_00620	protein_coding	CP006366.1	610629	611636	+	Putative glycosyltransferase EpsE	ab initio prediction:Prodigal:2.6,similar to AA sequence:UniProtKB:P71054	0.251505	0.0127057	0.490303	5.50773	2.28156	0.0405053	0.0959079	-4.98236	1.19045	6.03239	5.90388	6.00522	5.28258	5.2525	5.23776	5.53615	5.55452	5.36974	5.17721	5.15694	5.58389
GPBJDOFB_00289	NA	GPBJDOFB_00289	protein_coding	CP006366.1	270870	271976	+	hypothetical protein	ab initio prediction:Prodigal:2.6	0.350106	0.0166964	0.683515	5.77006	2.27478	0.0410128	0.0968496	-5.00471	1.27465	6.49554	6.73016	6.32912	5.83573	5.67498	5.73088	5.32904	5.7569	5.56741	4.96842	5.22143	5.60114
GPBJDOFB_01442	yxlF	GPBJDOFB_01442	protein_coding	CP006366.1	1414807	1415709	-	putative ABC transporter ATP-binding protein YxlF	ab initio prediction:Prodigal:2.6,similar to AA sequence:UniProtKB:P94374	-0.363662	-0.709947	-0.0173763	5.22052	-2.275	0.0409963	0.0968496	-4.84088	-1.28669	6.01714	6.11177	5.96526	5.17047	5.37941	5.13844	4.75271	4.50212	4.6552	4.5286	5.06621	5.35896
GPBJDOFB_00302	NA	GPBJDOFB_00302	protein_coding	CP006366.1	285067	285600	+	hypothetical protein	ab initio prediction:Prodigal:2.6	-0.206004	-0.40261	-0.00939804	6.61038	-2.26985	0.0413858	0.0975997	-5.40687	-1.15349	5.49003	5.06072	5.40682	7.16974	7.36338	7.24	6.91729	6.78072	6.74858	7.17948	6.94811	7.01966
GPBJDOFB_00069	yfkJ	GPBJDOFB_00069	protein_coding	CP006366.1	55663	56100	+	Low molecular weight protein-tyrosine-phosphatase YfkJ	ab initio prediction:Prodigal:2.6,similar to AA sequence:UniProtKB:O35016	-0.198952	-0.389306	-0.00859941	6.33435	-2.26416	0.04182	0.0982296	-5.3525	-1.14786	5.37988	5.1452	4.96671	7.05444	7.08661	6.93612	6.46699	6.3859	6.54975	6.84097	6.64531	6.5543
GPBJDOFB_01317	cynR	GPBJDOFB_01317	protein_coding	CP006366.1	1295159	1296052	-	HTH-type transcriptional regulator CynR	ab initio prediction:Prodigal:2.6,similar to AA sequence:UniProtKB:P27111	-0.201344	-0.393948	-0.00874044	6.57485	-2.2646	0.041786	0.0982296	-5.33379	-1.14977	6.49774	6.30776	6.12664	6.97824	6.90654	7.0257	6.46248	6.29984	6.41458	6.75608	6.53757	6.58497
GPBJDOFB_01614	NA	GPBJDOFB_01614	protein_coding	CP006366.1	1578232	1578876	-	hypothetical protein	ab initio prediction:Prodigal:2.6	-0.77146	-1.5093	-0.0336187	3.5187	-2.265	0.0417556	0.0982296	-4.38914	-1.707	4.7648	5.05102	4.25648	3.03936	3.45341	3.14804	2.33151	3.49021	2.36762	3.02689	3.60458	3.69049
GPBJDOFB_01579	NA	GPBJDOFB_01579	protein_coding	CP006366.1	1540500	1541051	-	hypothetical protein	ab initio prediction:Prodigal:2.6	-0.324755	-0.635609	-0.0138998	5.4357	-2.26316	0.0418967	0.0982789	-5.0174	-1.25245	5.38939	5.49198	4.75536	5.86844	5.88637	5.96992	5.19425	5.06985	5.21797	5.60509	5.49363	5.28616
GPBJDOFB_00334	rsmH_1	GPBJDOFB_00334	protein_coding	CP006366.1	314578	315132	+	Ribosomal RNA small subunit methyltransferase H	ab initio prediction:Prodigal:2.6,protein motif:HAMAP:MF_01007	0.267838	0.0113781	0.524299	5.713	2.26241	0.0419548	0.0982846	-5.12068	1.204	5.62492	5.61886	5.88186	5.67656	5.55103	5.98071	5.7619	5.85301	5.85759	5.54045	5.55331	5.65582
GPBJDOFB_01264	NA	GPBJDOFB_01264	tRNA	CP006366.1	1237169	1237239	+	tRNA-Thr(ggt)	COORDINATES:profile:Aragorn:1.2	1.14653	0.0470918	2.24597	0.841226	2.25909	0.0422112	0.098754	-3.8082	2.21381	1.42449	1.2654	1.88645	0.611499	0.18807	1.45715	0.78554	0.848349	1.00262	0.372885	-0.709306	0.961564
GPBJDOFB_01681	appA	GPBJDOFB_01681	protein_coding	CP006366.1	1651238	1652866	+	Oligopeptide-binding protein AppA	ab initio prediction:Prodigal:2.6,similar to AA sequence:UniProtKB:P42061	0.205362	0.00745741	0.403267	6.78789	2.24793	0.0430832	0.100661	-5.41098	1.15298	6.80709	6.89916	6.95873	6.8549	6.75325	6.6909	6.75915	6.7394	7.00331	6.52979	6.65896	6.80007
GPBJDOFB_00577	NA	GPBJDOFB_00577	protein_coding	CP006366.1	562574	563932	+	hypothetical protein	ab initio prediction:Prodigal:2.6	-0.195677	-0.384779	-0.0065745	7.76507	-2.24161	0.0435842	0.101562	-5.57115	-1.14526	6.9408	6.573	6.67535	8.18677	8.37979	8.11536	7.98521	7.99985	7.91497	8.24144	8.15866	8.0096
GPBJDOFB_01447	NA	GPBJDOFB_01447	protein_coding	CP006366.1	1421049	1422719	-	putative ABC transporter ATP-binding protein	ab initio prediction:Prodigal:2.6,similar to AA sequence:UniProtKB:Q57538	-0.232447	-0.457011	-0.00788206	6.15973	-2.24233	0.0435268	0.101562	-5.22275	-1.17483	6.68695	6.70719	6.49466	6.26221	6.24419	6.18117	5.721	5.66809	5.90514	5.81094	6.0441	6.19109
GPBJDOFB_01058	obg	GPBJDOFB_01058	protein_coding	CP006366.1	1042337	1043650	-	GTPase Obg	ab initio prediction:Prodigal:2.6,similar to AA sequence:UniProtKB:P20964	0.162609	0.00526865	0.31995	6.68546	2.23884	0.0438062	0.101945	-5.4061	1.11931	6.8317	6.80852	6.91445	6.51724	6.63611	6.54582	6.70106	6.76103	6.71895	6.48387	6.55227	6.75453
GPBJDOFB_00495	ribZ	GPBJDOFB_00495	protein_coding	CP006366.1	471507	472874	-	Riboflavin transporter RibZ	ab initio prediction:Prodigal:2.6,similar to AA sequence:UniProtKB:Q180E3	0.224287	0.0069755	0.441599	6.59765	2.23583	0.0440476	0.102372	-5.41668	1.1682	6.78565	6.59819	6.69817	6.51035	6.17588	6.3953	6.68568	6.76103	6.8823	6.35822	6.6076	6.71348
GPBJDOFB_01522	NA	GPBJDOFB_01522	protein_coding	CP006366.1	1490650	1490862	+	hypothetical protein	ab initio prediction:Prodigal:2.6	-0.925931	-1.82554	-0.0263253	0.419251	-2.22969	0.0445453	0.103392	-3.92139	-1.89991	1.18348	0.793332	0.396129	-0.610893	-1.19044	0.415326	0.665246	0.0778307	0.0456917	1.23962	1.16516	0.850532
GPBJDOFB_00286	NA	GPBJDOFB_00286	protein_coding	CP006366.1	268855	269448	+	hypothetical protein	ab initio prediction:Prodigal:2.6	0.413365	0.0108659	0.815865	4.57991	2.22478	0.0449469	0.10405	-4.84096	1.33179	4.49223	4.92925	4.74865	4.58987	4.65254	3.97892	4.75271	4.88821	4.6552	4.41985	4.26543	4.58605
GPBJDOFB_01412	accC	GPBJDOFB_01412	protein_coding	CP006366.1	1385954	1387318	-	Biotin carboxylase	ab initio prediction:Prodigal:2.6,similar to AA sequence:UniProtKB:P37798	0.219233	0.00578546	0.432681	6.81195	2.22501	0.0449276	0.10405	-5.43251	1.16412	7.39116	7.26592	7.54636	6.49647	6.63356	6.51645	6.79004	6.59307	6.9044	6.46409	6.58531	6.55651
GPBJDOFB_01102	NA	GPBJDOFB_01102	protein_coding	CP006366.1	1089127	1089822	-	hypothetical protein	ab initio prediction:Prodigal:2.6	0.260387	0.00542447	0.51535	5.23719	2.21239	0.0459757	0.106292	-5.02314	1.1978	5.70324	5.60235	5.66024	5.2107	5.10602	4.88628	5.19425	5.16779	5.27338	4.89645	4.9249	5.2207
GPBJDOFB_00170	NA	GPBJDOFB_00170	protein_coding	CP006366.1	139856	140176	+	hypothetical protein	ab initio prediction:Prodigal:2.6	-0.541001	-1.07227	-0.00973656	2.88699	-2.206	0.0465146	0.107257	-4.34132	-1.45498	3.68598	3.9106	3.90468	2.52296	2.93057	2.55668	1.81411	2.61972	2.26201	2.79322	2.80727	2.83603
GPBJDOFB_01762	NA	GPBJDOFB_01762	protein_coding	CP006366.1	1745191	1745496	-	hypothetical protein	ab initio prediction:Prodigal:2.6	-0.43367	-0.859478	-0.00786223	5.91949	-2.2063	0.0464894	0.107257	-5.43955	-1.35067	4.35341	4.45752	3.84302	6.1003	6.71525	6.5115	6.24103	6.29529	6.33869	7.37222	6.64335	6.16233
GPBJDOFB_00066	NA	GPBJDOFB_00066	protein_coding	CP006366.1	53396	54307	+	hypothetical protein	ab initio prediction:Prodigal:2.6	-0.375409	-0.744555	-0.0062635	6.16045	-2.20305	0.0467651	0.107554	-5.28589	-1.29721	5.64092	5.47395	5.12534	7.54954	7.5517	7.39597	5.18334	6.04158	5.73795	6.28964	6.0441	5.89142
GPBJDOFB_01812	NA	GPBJDOFB_01812	protein_coding	CP006366.1	1794305	1795330	-	hypothetical protein	ab initio prediction:Prodigal:2.6	0.189228	0.00319707	0.37526	6.16284	2.20353	0.0467248	0.107554	-5.34454	1.14015	6.36911	6.42504	6.34477	6.05681	6.03645	5.97712	6.40964	6.1363	6.17376	6.02857	6.05003	5.94646
GPBJDOFB_00332	ybjG	GPBJDOFB_00332	protein_coding	CP006366.1	312673	313326	+	Putative undecaprenyl-diphosphatase YbjG	ab initio prediction:Prodigal:2.6,similar to AA sequence:UniProtKB:P75806	0.171539	0.00257323	0.340504	6.68937	2.19929	0.0470872	0.108153	-5.59114	1.12626	5.73714	5.63842	5.46529	6.55122	6.49185	6.46869	7.52809	7.29244	7.39546	7.39199	7.19156	7.12031
GPBJDOFB_00707	cysB_2	GPBJDOFB_00707	protein_coding	CP006366.1	704450	705355	-	HTH-type transcriptional regulator CysB	ab initio prediction:Prodigal:2.6,similar to AA sequence:UniProtKB:P45600	0.288117	0.0035533	0.572681	6.24929	2.19335	0.0475997	0.109188	-5.37823	1.22105	5.90893	6.16669	6.41426	6.47775	6.39001	6.13683	6.57735	6.28154	6.2517	6.05856	5.99575	6.33209
GPBJDOFB_01771	mutL	GPBJDOFB_01771	protein_coding	CP006366.1	1751961	1753943	-	DNA mismatch repair protein MutL	ab initio prediction:Prodigal:2.6,similar to AA sequence:UniProtKB:P49850	0.178466	0.00178234	0.355149	7.4582	2.18815	0.0480523	0.110083	-5.63129	1.13168	7.21791	7.31841	7.46887	7.40839	7.55035	7.55728	7.68617	7.46964	7.60254	7.26342	7.42284	7.53254
GPBJDOFB_00323	NA	GPBJDOFB_00323	protein_coding	CP006366.1	306995	307516	+	hypothetical protein	ab initio prediction:Prodigal:2.6	0.359968	0.00316381	0.716773	4.52561	2.18551	0.0482841	0.110471	-4.94252	1.2834	4.67436	3.98379	4.38319	4.54561	4.24918	4.62707	4.84559	4.98189	4.74939	4.18629	4.58429	4.49669
GPBJDOFB_00599	endA_2	GPBJDOFB_00599	protein_coding	CP006366.1	585194	585493	+	DNA-entry nuclease	ab initio prediction:Prodigal:2.6,similar to AA sequence:UniProtKB:P0A3S3	0.532728	0.00307925	1.06238	4.5264	2.17889	0.0488686	0.111662	-4.86934	1.44666	5.41754	4.75502	5.03998	4.63281	4.36415	3.84356	4.24497	5.02654	4.61286	4.08632	4.12639	4.16668
GPBJDOFB_00721	NA	GPBJDOFB_00721	protein_coding	CP006366.1	720800	721030	+	hypothetical protein	ab initio prediction:Prodigal:2.6	-0.305578	-0.609488	-0.0016678	4.96262	-2.17819	0.0489314	0.111662	-5.25497	-1.23591	3.57372	4.2612	4.4426	4.27988	4.77765	4.62707	5.31411	5.36323	5.6604	5.8946	5.79496	5.56203
GPBJDOFB_00325	NA	GPBJDOFB_00325	protein_coding	CP006366.1	307971	308717	+	Tyrosine recombinase XerD-like protein	ab initio prediction:Prodigal:2.6,similar to AA sequence:UniProtKB:P0A4S9	0.481114	0.00203214	0.960195	5.80097	2.17549	0.0491721	0.112067	-5.31036	1.39582	6.13485	6.01031	5.42798	5.73685	5.46777	5.25564	6.569	5.73015	6.10671	6.104	5.46728	5.60114
GPBJDOFB_00565	NA	GPBJDOFB_00565	protein_coding	CP006366.1	549736	550020	+	hypothetical protein	ab initio prediction:Prodigal:2.6	0.516317	-0.000187949	1.03282	3.47589	2.16551	0.0500716	0.113823	-4.56324	1.4303	3.41521	4.20982	3.85556	3.47657	3.76375	3.52754	3.50801	3.37407	3.42583	2.69481	2.83501	3.62453
GPBJDOFB_00630	cmk	GPBJDOFB_00630	protein_coding	CP006366.1	622392	623072	+	Cytidylate kinase	ab initio prediction:Prodigal:2.6,similar to AA sequence:UniProtKB:Q5XCU3	0.156809	-1.43033e-05	0.313633	7.5269	2.1661	0.0500179	0.113823	-5.69464	1.11482	6.8124	6.80564	6.84538	7.61525	7.59942	7.62076	7.94944	8.05477	7.85645	7.74332	7.85081	7.56917
GPBJDOFB_01258	NA	GPBJDOFB_01258	protein_coding	CP006366.1	1230436	1231215	+	hypothetical protein	ab initio prediction:Prodigal:2.6	-0.247015	-0.494817	0.00078653	6.07564	-2.15942	0.050628	0.114939	-5.38111	-1.18675	5.73714	5.86566	5.30987	6.75737	6.62334	6.77598	5.84732	5.77009	5.86962	6.25265	6.02314	6.0755
GPBJDOFB_00813	NA	GPBJDOFB_00813	protein_coding	CP006366.1	817392	818519	+	hypothetical protein	ab initio prediction:Prodigal:2.6	-0.222303	-0.446501	0.00189547	8.61418	-2.14798	0.0516892	0.117198	-5.69588	-1.16659	6.71179	6.49108	6.25529	9.39145	9.61804	9.5851	9.22898	8.93087	9.11605	9.51168	9.24149	9.28833
GPBJDOFB_00159	btr	GPBJDOFB_00159	protein_coding	CP006366.1	127025	128230	-	HTH-type transcriptional activator Btr	ab initio prediction:Prodigal:2.6,similar to AA sequence:UniProtKB:P40408	-0.191036	-0.38401	0.0019382	9.30351	-2.14454	0.0520127	0.117629	-5.64945	-1.14158	7.73295	7.27845	7.36301	9.8532	9.93974	9.87584	9.89208	9.81045	9.84593	10.1418	10.0377	9.87101
GPBJDOFB_01155	NA	GPBJDOFB_01155	protein_coding	CP006366.1	1144361	1144696	-	hypothetical protein	ab initio prediction:Prodigal:2.6	-1.10786	-2.2269	0.0111813	1.09721	-2.14465	0.0520021	0.117629	-4.19481	-2.15526	1.7538	2.55338	1.13309	-0.610893	0.394521	0.234754	0.78554	1.77173	0.350546	1.1434	2.49581	1.16087
GPBJDOFB_00519	NA	GPBJDOFB_00519	protein_coding	CP006366.1	495969	496355	+	hypothetical protein	ab initio prediction:Prodigal:2.6	-0.211379	-0.425493	0.00273495	5.54775	-2.13863	0.0525727	0.118743	-5.38907	-1.15779	4.74271	4.81928	4.67977	5.73685	5.84298	5.70073	5.72852	5.7799	5.7445	6.19081	5.95524	5.65169
GPBJDOFB_01197	lipC	GPBJDOFB_01197	protein_coding	CP006366.1	1167443	1168303	-	Spore germination lipase LipC	ab initio prediction:Prodigal:2.6,similar to AA sequence:UniProtKB:P42969	-0.327156	-0.658979	0.00466664	7.35314	-2.13583	0.0528394	0.119193	-5.74542	-1.25454	7.28311	6.21743	6.17499	7.2819	7.34172	7.46678	7.71201	7.66588	7.58074	7.76974	8.11406	7.62927
GPBJDOFB_00060	NA	GPBJDOFB_00060	protein_coding	CP006366.1	45772	46896	-	hypothetical protein	ab initio prediction:Prodigal:2.6	0.511446	-0.00833128	1.03122	5.79789	2.13158	0.0532479	0.119218	-5.22669	1.42548	6.51304	6.5508	6.96598	5.68882	5.76608	5.60166	6.23047	5.23592	5.48766	4.80506	5.03665	5.69251
GPBJDOFB_00100	rpmJ	GPBJDOFB_00100	protein_coding	CP006366.1	76858	76974	+	50S ribosomal protein L36	ab initio prediction:Prodigal:2.6,similar to AA sequence:UniProtKB:P07841	-0.29635	-0.597321	0.00462181	4.03632	-2.13303	0.0531078	0.119218	-5.24074	-1.22803	2.06982	2.02896	0.396129	4.26903	3.97145	3.96449	5.08713	5.29186	5.16035	5.52144	5.54073	5.13445
GPBJDOFB_00527	femX_1	GPBJDOFB_00527	protein_coding	CP006366.1	506947	508173	-	Lipid II:glycine glycyltransferase	ab initio prediction:Prodigal:2.6,similar to AA sequence:UniProtKB:Q7A447	0.185208	-0.00296898	0.373385	6.13257	2.13212	0.0531955	0.119218	-5.46423	1.13698	6.26192	6.31993	6.27411	5.97907	5.98947	5.9147	6.3278	6.29529	6.08106	5.99451	6.01407	6.13889
GPBJDOFB_00992	NA	GPBJDOFB_00992	protein_coding	CP006366.1	991565	991942	+	hypothetical protein	ab initio prediction:Prodigal:2.6	-0.304799	-0.614575	0.00497781	11.8771	-2.13149	0.0532563	0.119218	-5.51677	-1.23525	9.76787	9.04996	9.49504	13.496	13.5334	13.3763	12.1241	12.222	12.2214	12.5155	12.5717	12.1515
GPBJDOFB_01250	yehU	GPBJDOFB_01250	protein_coding	CP006366.1	1222169	1223902	-	Sensor histidine kinase YehU	ab initio prediction:Prodigal:2.6,similar to AA sequence:UniProtKB:P0AD14	0.280266	-0.00430723	0.564839	6.61545	2.13351	0.0530619	0.119218	-5.48868	1.21442	7.18006	7.26488	7.42114	6.76125	6.65379	6.58171	6.05308	6.54208	6.44506	5.94185	6.0706	6.46995
GPBJDOFB_01395	NA	GPBJDOFB_01395	protein_coding	CP006366.1	1370263	1371054	-	hypothetical protein	ab initio prediction:Prodigal:2.6	0.142006	-0.00221184	0.286224	7.29853	2.13307	0.0531037	0.119218	-5.7537	1.10344	6.06242	5.89848	5.854	7.37716	7.31973	7.3537	8.02088	8.04328	8.02465	8.04406	7.87106	7.71298
GPBJDOFB_01318	thlA_2	GPBJDOFB_01318	protein_coding	CP006366.1	1296253	1297440	+	Acetyl-CoA acetyltransferase	ab initio prediction:Prodigal:2.6,similar to AA sequence:UniProtKB:Q18AR0	0.316548	-0.00538202	0.638477	5.75873	2.13008	0.0533919	0.119371	-5.26651	1.24535	6.1405	6.36368	6.42272	5.7564	5.68485	5.76041	5.4882	5.5198	5.71479	5.0635	5.20025	5.98967
GPBJDOFB_00825	ydfG	GPBJDOFB_00825	protein_coding	CP006366.1	827608	828363	+	NADP-dependent 3-hydroxy acid dehydrogenase YdfG	ab initio prediction:Prodigal:2.6,similar to AA sequence:UniProtKB:P39831	0.208881	-0.00368652	0.421449	5.49948	2.12873	0.0535228	0.119512	-5.27907	1.15579	5.57996	5.7743	5.78353	5.34589	5.47347	5.402	5.53185	5.5198	5.61822	5.17721	5.40848	5.3791
GPBJDOFB_01280	NA	GPBJDOFB_01280	protein_coding	CP006366.1	1256610	1258304	-	O-GlcNAcase	ab initio prediction:Prodigal:2.6,similar to AA sequence:UniProtKB:Q89ZI2	-0.172608	-0.348371	0.00315437	7.33322	-2.12742	0.0536495	0.119643	-5.73229	-1.12709	6.98379	7.08884	7.03379	7.48186	7.5784	7.29581	7.32594	7.44312	7.28072	7.47463	7.54231	7.46936
GPBJDOFB_01152	NA	GPBJDOFB_01152	protein_coding	CP006366.1	1143096	1143467	-	hypothetical protein	ab initio prediction:Prodigal:2.6	-0.545866	-1.10216	0.0104269	3.37141	-2.12569	0.0538172	0.119866	-4.58014	-1.4599	4.25283	4.32698	4.46734	3.27446	2.93057	3.24673	2.61742	2.75855	2.61644	2.66046	3.19758	4.10754
GPBJDOFB_00340	yfiZ	GPBJDOFB_00340	protein_coding	CP006366.1	320305	321357	-	putative siderophore transport system permease protein YfiZ	ab initio prediction:Prodigal:2.6,similar to AA sequence:UniProtKB:O31568	0.319624	-0.00668005	0.645928	5.52779	2.12195	0.0541826	0.120527	-5.24686	1.24801	5.95767	6.05709	6.01364	5.1936	5.35491	5.54461	5.52323	5.27346	5.62889	4.95431	5.12358	5.70851
GPBJDOFB_00902	pgcA_1	GPBJDOFB_00902	protein_coding	CP006366.1	906692	908410	+	Phosphoglucomutase	ab initio prediction:Prodigal:2.6,similar to AA sequence:UniProtKB:P18159	-0.169903	-0.34346	0.00365439	7.56763	-2.12068	0.0543066	0.120651	-5.76214	-1.12498	7.32458	7.39516	7.3674	7.76366	7.6291	7.66938	7.40671	7.58049	7.63727	7.54104	7.80069	7.69602
GPBJDOFB_00661	NA	GPBJDOFB_00661	protein_coding	CP006366.1	655209	655448	+	hypothetical protein	ab initio prediction:Prodigal:2.6	0.293149	-0.00658959	0.592889	5.13313	2.11867	0.0545043	0.120938	-5.39536	1.22531	4.13344	4.56365	3.48763	4.89514	4.99146	5.06596	5.95065	5.85919	6.02297	5.44277	5.78076	5.40389
GPBJDOFB_00560	yvoA_1	GPBJDOFB_00560	protein_coding	CP006366.1	545364	546086	+	HTH-type transcriptional repressor YvoA	ab initio prediction:Prodigal:2.6,similar to AA sequence:UniProtKB:O34817	-0.227348	-0.460313	0.00561674	5.51602	-2.11407	0.0549593	0.121794	-5.33405	-1.17068	5.21857	5.47031	5.2446	5.63914	5.62974	5.67438	5.43401	5.25011	5.53754	5.80702	5.58225	5.70453
GPBJDOFB_01098	clcB	GPBJDOFB_01098	protein_coding	CP006366.1	1086429	1087742	+	Voltage-gated ClC-type chloride channel ClcB	ab initio prediction:Prodigal:2.6,similar to AA sequence:UniProtKB:P76175	0.183993	-0.00472486	0.372712	6.81391	2.11206	0.0551588	0.122083	-5.6424	1.13602	6.61988	6.72712	6.97751	6.91354	6.91913	7.09522	6.7774	6.8335	6.88378	6.74588	6.62955	6.64443
GPBJDOFB_00123	adcR	GPBJDOFB_00123	protein_coding	CP006366.1	88981	89424	+	Transcriptional regulator AdcR	ab initio prediction:Prodigal:2.6,similar to AA sequence:UniProtKB:Q5XEA3	0.339866	-0.00945221	0.689184	4.58029	2.10768	0.0555966	0.122898	-5.05442	1.26564	4.84989	5.00655	4.47549	4.39411	4.59092	4.12876	4.91976	4.7352	4.70306	4.32434	4.47392	4.36149
GPBJDOFB_00222	dut	GPBJDOFB_00222	protein_coding	CP006366.1	200208	200654	+	Deoxyuridine 5'-triphosphate nucleotidohydrolase	ab initio prediction:Prodigal:2.6,similar to AA sequence:UniProtKB:Q2T0H6	0.397398	-0.0116342	0.806431	4.83569	2.10468	0.055898	0.123389	-5.05526	1.31713	4.99396	5.17676	5.38535	5.12306	4.7403	4.60863	4.57214	4.91221	4.8131	4.62081	4.21353	4.86845
GPBJDOFB_00815	NA	GPBJDOFB_00815	protein_coding	CP006366.1	819250	819945	-	Putative glutamine amidotransferase	ab initio prediction:Prodigal:2.6,similar to AA sequence:UniProtKB:O33341	0.240648	-0.00711631	0.488412	5.46355	2.10408	0.055959	0.123389	-5.36902	1.18152	5.53355	5.46667	4.96091	5.27717	5.19153	5.26155	5.67111	5.74692	5.78	5.62304	5.44044	5.60969
GPBJDOFB_00701	rpiA	GPBJDOFB_00701	protein_coding	CP006366.1	698990	699673	+	Ribose-5-phosphate isomerase A	ab initio prediction:Prodigal:2.6,similar to AA sequence:UniProtKB:Q8DTT9	-0.228315	-0.463516	0.00688575	8.1744	-2.10288	0.0560801	0.123502	-5.79552	-1.17147	7.30462	6.55252	6.85322	8.27886	8.37751	8.26708	8.61005	8.68538	8.63043	9.02077	8.86665	8.64573
GPBJDOFB_01757	yceM	GPBJDOFB_01757	protein_coding	CP006366.1	1739632	1740567	-	Putative oxidoreductase YceM	ab initio prediction:Prodigal:2.6,similar to AA sequence:UniProtKB:P37168	0.191246	-0.00696176	0.389453	6.784	2.09021	0.0573745	0.12617	-5.72488	1.14175	6.29517	6.30572	6.30187	6.88895	6.85723	6.58407	7.10675	7.09431	7.06871	7.08065	6.80814	7.01644
GPBJDOFB_01770	mdtH	GPBJDOFB_01770	protein_coding	CP006366.1	1750730	1751950	-	Multidrug resistance protein MdtH	ab initio prediction:Prodigal:2.6,similar to AA sequence:UniProtKB:P69367	0.283156	-0.0103891	0.576701	6.08321	2.08963	0.0574345	0.12617	-5.48076	1.21685	6.60771	6.47667	6.68065	6.0217	5.96943	5.58289	6.06501	6.174	6.00399	5.48755	5.82294	6.10603
GPBJDOFB_00903	NA	GPBJDOFB_00903	protein_coding	CP006366.1	908623	909579	-	hypothetical protein	ab initio prediction:Prodigal:2.6	0.197929	-0.00738259	0.403241	6.01887	2.0884	0.0575615	0.126292	-5.51595	1.14705	6.09474	6.25171	6.29958	5.71304	5.85176	5.82572	6.19561	6.26533	6.00944	5.83424	5.98341	5.9019
GPBJDOFB_01094	ptsH	GPBJDOFB_01094	protein_coding	CP006366.1	1082109	1082372	-	Phosphocarrier protein HPr	ab initio prediction:Prodigal:2.6,similar to AA sequence:UniProtKB:Q9WXK8	-0.259578	-0.528954	0.00979772	9.84665	-2.08751	0.0576544	0.126338	-5.69367	-1.19713	7.90022	7.43393	7.55696	10.7163	10.2713	10.4704	10.6032	10.5005	10.4541	10.8492	10.7697	10.6339
GPBJDOFB_01344	rsmH_2	GPBJDOFB_01344	protein_coding	CP006366.1	1322721	1323734	-	Ribosomal RNA small subunit methyltransferase H	ab initio prediction:Prodigal:2.6,similar to AA sequence:UniProtKB:P60392	0.498778	-0.0192414	1.0168	6.21595	2.08583	0.0578282	0.126562	-5.57685	1.41302	5.71084	7.16275	5.9122	6.01846	5.76143	6.14004	6.55637	6.56117	6.54037	6.04198	6.03515	6.15066
GPBJDOFB_00009	NA	GPBJDOFB_00009	protein_coding	CP006366.1	9530	9655	+	hypothetical protein	ab initio prediction:Prodigal:2.6	-3.48737	-7.11461	0.139884	0.785106	-2.08276	0.0581492	0.127107	-4.21677	-11.2151	2.47894	2.55338	1.04821	0.467109	-0.342445	-0.502212	-3.85832	2.25715	0.0456917	1.1434	4.75376	-0.623399
GPBJDOFB_01461	scrB	GPBJDOFB_01461	protein_coding	CP006366.1	1445930	1447369	+	Sucrose-6-phosphate hydrolase	ab initio prediction:Prodigal:2.6,similar to AA sequence:UniProtKB:Q04937	-0.185368	-0.378356	0.00761997	8.02775	-2.08076	0.0583578	0.127405	-5.84495	-1.13711	7.38642	7.14349	7.13245	8.52496	8.51381	8.55337	8.26742	7.94565	8.026	8.4475	8.19055	8.20138
GPBJDOFB_00269	dacA_2	GPBJDOFB_00269	protein_coding	CP006366.1	250730	251962	-	D-alanyl-D-alanine carboxypeptidase DacA	ab initio prediction:Prodigal:2.6,similar to AA sequence:UniProtKB:P08750	-0.243193	-0.496517	0.0101312	6.34699	-2.07966	0.0584736	0.1275	-5.56866	-1.18361	6.49774	6.53523	6.1998	6.4468	6.67869	6.70399	5.91152	6.18881	5.99578	6.46906	6.20956	6.32691
GPBJDOFB_01574	tsaB	GPBJDOFB_01574	protein_coding	CP006366.1	1535554	1536252	-	tRNA threonylcarbamoyladenosine biosynthesis protein TsaB	ab initio prediction:Prodigal:2.6,similar to AA sequence:UniProtKB:O05516	-0.168992	-0.345602	0.00761865	6.98503	-2.07285	0.0591938	0.128911	-5.82471	-1.12427	6.20652	6.0835	6.19734	6.71803	7.03549	6.92871	7.4832	7.26475	7.34571	7.52323	7.52857	7.50531
GPBJDOFB_00333	NA	GPBJDOFB_00333	protein_coding	CP006366.1	313619	314539	+	hypothetical protein	ab initio prediction:Prodigal:2.6	0.1873	-0.00883505	0.383435	6.43758	2.06872	0.0596347	0.129711	-5.64434	1.13863	6.31526	6.41184	6.45193	6.67142	6.54427	6.50154	6.38605	6.47921	6.6209	6.14496	6.38638	6.33725
GPBJDOFB_01164	NA	GPBJDOFB_01164	protein_coding	CP006366.1	1149118	1149297	-	hypothetical protein	ab initio prediction:Prodigal:2.6	-0.759132	-1.5551	0.0368382	2.67048	-2.06604	0.0599218	0.130015	-4.5658	-1.69247	3.05795	2.5806	2.4132	2.93343	3.05749	3.87476	1.8696	2.25715	2.22502	2.30779	3.23971	2.22904
GPBJDOFB_01621	lacF_2	GPBJDOFB_01621	protein_coding	CP006366.1	1585607	1585924	-	PTS system lactose-specific EIIA component	ab initio prediction:Prodigal:2.6,similar to AA sequence:UniProtKB:P0A0D6	-0.261999	-0.536694	0.0126956	5.51855	-2.06618	0.0599069	0.130015	-5.25576	-1.19914	4.33384	4.25276	4.42588	7.75397	7.71585	7.60457	4.74531	5.09628	4.80685	5.27694	5.11795	5.09237
GPBJDOFB_00012	hpt	GPBJDOFB_00012	protein_coding	CP006366.1	12242	12784	+	Hypoxanthine-guanine phosphoribosyltransferase	ab initio prediction:Prodigal:2.6,similar to AA sequence:UniProtKB:Q5XEL6	0.252505	-0.012628	0.517638	6.34538	2.06312	0.0602366	0.130537	-5.68724	1.19127	6.26192	5.54477	5.40682	6.31853	6.64876	6.54824	6.81499	6.70375	6.63859	6.4566	6.47722	6.32432
GPBJDOFB_00285	nadD	GPBJDOFB_00285	protein_coding	CP006366.1	268226	268858	+	Nicotinate-nucleotide adenylyltransferase	ab initio prediction:Prodigal:2.6,similar to AA sequence:UniProtKB:P54455	0.246489	-0.0132442	0.506223	5.23705	2.05584	0.0610284	0.132091	-5.31208	1.18632	5.53355	5.32898	5.43217	5.22761	4.93471	5.30228	5.19425	5.35887	5.30917	5.01674	5.03665	5.16957
GPBJDOFB_01213	nudG	GPBJDOFB_01213	protein_coding	CP006366.1	1184944	1185399	+	CTP pyrophosphohydrolase	ab initio prediction:Prodigal:2.6,similar to AA sequence:UniProtKB:P77788	-0.206743	-0.425153	0.0116675	9.15391	-2.05057	0.0616064	0.133179	-5.84919	-1.15408	8.35432	7.80528	7.92305	9.82339	9.93277	9.97476	9.36282	9.19142	9.21311	9.52398	9.4677	9.27428
GPBJDOFB_01744	hutG	GPBJDOFB_01744	protein_coding	CP006366.1	1722643	1723629	+	Formimidoylglutamase	ab initio prediction:Prodigal:2.6,similar to AA sequence:UniProtKB:Q9KSQ2	0.246795	-0.0144665	0.508056	6.11021	2.04635	0.0620745	0.134026	-5.59796	1.18657	6.28756	6.22608	6.34255	6.25947	5.98947	5.93704	6.15431	6.22519	6.2517	5.57313	6.09948	5.97651
GPBJDOFB_00774	lepA	GPBJDOFB_00774	protein_coding	CP006366.1	775366	777198	+	Elongation factor 4	ab initio prediction:Prodigal:2.6,similar to AA sequence:UniProtKB:Q2FXY7	0.156939	-0.0102211	0.3241	7.70506	2.03384	0.0634788	0.136891	-5.90782	1.11492	7.39353	7.24906	7.55504	8.09685	7.97396	8.0815	7.7715	7.67643	7.85191	7.62249	7.62807	7.56037
GPBJDOFB_01227	typA	GPBJDOFB_01227	protein_coding	CP006366.1	1199488	1201329	-	GTP-binding protein TypA/BipA	ab initio prediction:Prodigal:2.6,similar to AA sequence:UniProtKB:P32132	-0.171718	-0.355098	0.0116618	9.35997	-2.02854	0.0640829	0.138025	-5.85358	-1.1264	8.07683	7.80672	8.15388	9.83378	9.83622	9.82684	9.77729	9.71157	9.69389	10.0026	9.89669	9.70341
GPBJDOFB_00485	ubiE_1	GPBJDOFB_00485	protein_coding	CP006366.1	461175	462056	+	Ubiquinone/menaquinone biosynthesis C-methyltransferase UbiE	ab initio prediction:Prodigal:2.6,protein motif:HAMAP:MF_01813	-0.386993	-0.800643	0.0266568	5.24726	-2.0267	0.0642938	0.138142	-5.32811	-1.30767	5.245	5.20764	4.55456	5.93514	5.77995	5.97712	4.74531	5.22638	4.61286	5.51664	5.19491	4.97155
GPBJDOFB_00852	NA	GPBJDOFB_00852	protein_coding	CP006366.1	855402	856052	-	hypothetical protein	ab initio prediction:Prodigal:2.6	-0.173253	-0.358385	0.0118782	8.78769	-2.02731	0.0642237	0.138142	-5.88315	-1.1276	6.31276	6.09298	6.14974	10.1299	10.1936	10.2369	9.46741	9.36799	9.21075	9.41648	9.58238	9.29132
GPBJDOFB_01443	recG	GPBJDOFB_01443	protein_coding	CP006366.1	1416001	1418016	-	ATP-dependent DNA helicase RecG	ab initio prediction:Prodigal:2.6,similar to AA sequence:UniProtKB:P64325	0.193105	-0.0138104	0.40002	7.02851	2.02171	0.0648684	0.139207	-5.83712	1.14322	7.19369	7.21689	7.10119	7.0497	6.93987	7.00646	7.15221	6.88746	7.18885	6.66372	6.94015	7.0019
GPBJDOFB_00194	ulaD	GPBJDOFB_00194	protein_coding	CP006366.1	167223	167885	+	3-keto-L-gulonate-6-phosphate decarboxylase UlaD	ab initio prediction:Prodigal:2.6,similar to AA sequence:UniProtKB:P39304	-0.399194	-0.828105	0.0297171	5.11514	-2.01621	0.0655084	0.140409	-5.25923	-1.31877	5.69942	6.03266	6.0523	5.28796	5.12063	4.94625	4.12468	4.70117	4.70306	4.46035	5.07205	5.18109
GPBJDOFB_00573	eno	GPBJDOFB_00573	protein_coding	CP006366.1	558184	559491	+	Enolase	ab initio prediction:Prodigal:2.6,similar to AA sequence:UniProtKB:Q5XD01	-0.25176	-0.522732	0.0192117	11.7708	-2.01271	0.0659179	0.140951	-5.72431	-1.19066	10.7202	10.0218	10.453	12.3063	12.4124	12.3748	12.106	11.983	12.0494	12.4116	12.2925	12.1181
GPBJDOFB_00794	icaB	GPBJDOFB_00794	protein_coding	CP006366.1	797985	798947	-	Poly-beta-1,6-N-acetyl-D-glucosamine N-deacetylase	ab initio prediction:Prodigal:2.6,similar to AA sequence:UniProtKB:Q6TYB1	-0.201043	-0.417431	0.0153442	6.90048	-2.01268	0.0659208	0.140951	-5.87745	-1.14953	6.12919	6.0977	5.75368	7.18713	7.47276	7.50341	7.06427	6.89048	7.05429	7.29455	7.18079	7.1775
GPBJDOFB_00262	tagO	GPBJDOFB_00262	protein_coding	CP006366.1	242728	243846	+	putative undecaprenyl-phosphate N-acetylglucosaminyl 1-phosphate transferase	ab initio prediction:Prodigal:2.6,similar to AA sequence:UniProtKB:O34753	0.473708	-0.0364054	0.983821	6.53996	2.0117	0.0660371	0.141017	-5.72736	1.38867	6.75656	6.82711	6.77942	7.16389	5.97748	6.27184	6.94339	6.50113	6.58667	6.14496	6.14175	6.38534
GPBJDOFB_00742	rfbA	GPBJDOFB_00742	protein_coding	CP006366.1	738500	739369	+	Glucose-1-phosphate thymidylyltransferase 1	ab initio prediction:Prodigal:2.6,similar to AA sequence:UniProtKB:P37744	0.245245	-0.018931	0.50942	6.73912	2.01106	0.0661119	0.141017	-5.84039	1.18529	6.87633	5.97485	6.36246	6.78047	6.7788	6.76977	7.11682	6.94384	7.05692	6.65502	6.85463	6.69953
GPBJDOFB_00590	atpH	GPBJDOFB_00590	protein_coding	CP006366.1	577594	578130	+	ATP synthase subunit delta	ab initio prediction:Prodigal:2.6,similar to AA sequence:UniProtKB:P0A2Z5	0.523979	-0.0411282	1.08909	3.50953	2.00864	0.0663979	0.141331	-4.93569	1.43792	4.07573	4.14747	3.50366	3.31721	2.21555	3.12228	3.79274	4.09366	3.71978	3.07984	3.33994	3.70652
GPBJDOFB_01801	gdpP	GPBJDOFB_01801	protein_coding	CP006366.1	1781744	1783720	-	Cyclic-di-AMP phosphodiesterase GdpP	ab initio prediction:Prodigal:2.6,similar to AA sequence:UniProtKB:A4ITV2	-0.151763	-0.315453	0.0119268	8.18345	-2.00846	0.0664192	0.141331	-5.96117	-1.11093	7.14401	7.03942	6.85634	8.70677	8.86728	8.7947	8.51319	8.37326	8.35777	8.55133	8.59067	8.40666
GPBJDOFB_00395	msrA	GPBJDOFB_00395	protein_coding	CP006366.1	375816	376325	+	Peptide methionine sulfoxide reductase MsrA	ab initio prediction:Prodigal:2.6,similar to AA sequence:UniProtKB:P54154	0.322204	-0.0254782	0.669887	5.13389	2.00755	0.0665263	0.141388	-5.42668	1.25024	4.99396	5.24215	5.30073	5.02331	4.51554	4.98964	5.49703	5.27346	5.58211	4.71587	5.25776	5.2151
GPBJDOFB_01699	yknX_2	GPBJDOFB_01699	protein_coding	CP006366.1	1675606	1676874	-	Putative efflux system component YknX	ab initio prediction:Prodigal:2.6,similar to AA sequence:UniProtKB:O31710	-0.244811	-0.509594	0.0199708	10.5262	-2.00291	0.0670784	0.14239	-5.77253	-1.18494	8.10739	7.92295	8.03482	10.8916	10.9219	11.0928	11.6143	11.6059	11.2781	11.5064	11.8446	11.494
GPBJDOFB_00164	thlA_1	GPBJDOFB_00164	protein_coding	CP006366.1	134498	135682	+	Acetyl-CoA acetyltransferase	ab initio prediction:Prodigal:2.6,similar to AA sequence:UniProtKB:Q18AR0	-0.52839	-1.10181	0.0450291	5.97057	-1.99618	0.0678855	0.14393	-5.55112	-1.44232	6.53676	6.37926	7.21387	6.47066	5.98548	5.52016	5.49262	5.13247	5.4238	5.57313	5.95208	5.96656
GPBJDOFB_00662	NA	GPBJDOFB_00662	protein_coding	CP006366.1	656380	659406	+	hypothetical protein	ab initio prediction:Prodigal:2.6	-0.147307	-0.307225	0.0126108	9.37429	-1.99547	0.0679721	0.143941	-5.89476	-1.1075	8.38256	8.2525	8.13342	9.25724	9.31993	9.33015	9.95897	9.87234	9.89955	10.1505	10.0592	9.87523
GPBJDOFB_00936	NA	GPBJDOFB_00936	protein_coding	CP006366.1	941030	941218	-	hypothetical protein	ab initio prediction:Prodigal:2.6	-0.333637	-0.69603	0.0287551	9.89163	-1.99441	0.0681003	0.144039	-5.85843	-1.26019	7.71131	6.91528	7.30359	11.1374	11.4018	11.2916	10.2635	10.2294	10.4177	11.1209	10.5415	10.3655
GPBJDOFB_00937	NA	GPBJDOFB_00937	protein_coding	CP006366.1	941229	941816	-	hypothetical protein	ab initio prediction:Prodigal:2.6	-0.293579	-0.612743	0.0255851	11.8549	-1.99264	0.0683143	0.144319	-5.75631	-1.22568	10.3045	9.73651	9.55732	13.0336	13.2864	13.3527	12.1141	11.969	12.0372	12.517	12.3309	12.0194
GPBJDOFB_00698	engB	GPBJDOFB_00698	protein_coding	CP006366.1	694964	695563	+	putative GTP-binding protein EngB	ab initio prediction:Prodigal:2.6,similar to AA sequence:UniProtKB:P38424	0.192516	-0.0174842	0.402517	6.32361	1.98594	0.0691327	0.145352	-5.79564	1.14275	5.75931	5.80636	5.89103	6.27853	6.65881	6.4403	6.58566	6.58189	6.57937	6.55572	6.329	6.41735
GPBJDOFB_01334	pncB2	GPBJDOFB_01334	protein_coding	CP006366.1	1311393	1312853	-	Nicotinate phosphoribosyltransferase pncB2	ab initio prediction:Prodigal:2.6,similar to AA sequence:UniProtKB:P9WJI6	0.176191	-0.0159704	0.368353	7.07568	1.98626	0.0690932	0.145352	-5.92317	1.1299	6.77481	6.82569	7.158	7.05602	7.15917	7.11004	7.24825	7.24362	7.22677	6.83713	7.11724	7.15139
GPBJDOFB_01403	adeP	GPBJDOFB_01403	protein_coding	CP006366.1	1376231	1377691	-	Adenine permease AdeP	ab initio prediction:Prodigal:2.6,similar to AA sequence:UniProtKB:P31466	0.349575	-0.0315188	0.730669	6.68224	1.98713	0.0689862	0.145352	-5.81542	1.27418	7.11708	7.25646	7.3663	6.39036	6.42868	6.45843	6.70297	6.64052	6.95187	5.66263	6.67055	6.54095
GPBJDOFB_01554	NA	GPBJDOFB_01554	protein_coding	CP006366.1	1516872	1517624	-	hypothetical protein	ab initio prediction:Prodigal:2.6	-0.774828	-1.6199	0.0702409	5.47963	-1.98624	0.0690957	0.145352	-5.56662	-1.71099	5.30651	5.36466	4.96671	5.14102	5.28529	5.15123	5.26322	5.39338	5.07457	7.69746	5.54073	5.57081
GPBJDOFB_00318	NA	GPBJDOFB_00318	protein_coding	CP006366.1	303437	303937	+	hypothetical protein	ab initio prediction:Prodigal:2.6	0.235786	-0.021738	0.493309	5.77927	1.98344	0.0694402	0.145824	-5.68801	1.17755	4.96881	5.32898	5.21083	5.78714	5.8949	5.62478	6.03802	6.31342	6.10416	6.17569	5.79849	6.10603
GPBJDOFB_01486	NA	GPBJDOFB_01486	protein_coding	CP006366.1	1470735	1471169	-	hypothetical protein	ab initio prediction:Prodigal:2.6	-0.358549	-0.750332	0.0332328	3.77015	-1.98254	0.0695504	0.145882	-4.95366	-1.28214	4.58617	4.56365	4.45089	3.56791	3.7068	3.79547	3.34136	3.50607	3.03504	3.63415	3.66766	3.38659
GPBJDOFB_00188	NA	GPBJDOFB_00188	protein_coding	CP006366.1	159516	159683	-	hypothetical protein	ab initio prediction:Prodigal:2.6	-0.750453	-1.57373	0.0728214	2.53691	-1.97468	0.0705268	0.147462	-4.47958	-1.68232	2.36791	2.34693	2.23263	4.75446	4.35182	4.35577	0.999665	1.34792	1.08751	2.69481	1.54703	2.35642
GPBJDOFB_00255	gap	GPBJDOFB_00255	protein_coding	CP006366.1	234940	235950	+	Glyceraldehyde-3-phosphate dehydrogenase	ab initio prediction:Prodigal:2.6,similar to AA sequence:UniProtKB:P0C0G6	-0.215939	-0.453019	0.021141	12.0618	-1.97312	0.0707218	0.147462	-5.7412	-1.16146	9.05776	8.58208	8.83413	13.2975	13.3099	13.2842	13.075	12.9353	12.9201	13.247	13.2001	12.9989
GPBJDOFB_00480	fic	GPBJDOFB_00480	protein_coding	CP006366.1	456366	457352	+	Adenosine monophosphate-protein transferase SoFic	ab initio prediction:Prodigal:2.6,similar to AA sequence:UniProtKB:Q8E9K5	-0.620752	-1.30213	0.0606233	6.15197	-1.97356	0.0706674	0.147462	-5.70517	-1.53768	6.35947	6.21309	6.0926	6.12156	6.15474	6.2242	5.77649	5.87454	5.53754	7.71744	5.99267	5.75935
GPBJDOFB_00954	NA	GPBJDOFB_00954	protein_coding	CP006366.1	962093	962878	+	hypothetical protein	ab initio prediction:Prodigal:2.6	0.200548	-0.0194239	0.420519	7.28268	1.97501	0.0704859	0.147462	-6.00089	1.14913	6.88979	6.36759	6.5803	7.02734	7.35722	7.35646	7.80034	7.72126	7.75953	7.53868	7.59903	7.39465
GPBJDOFB_01246	ntcA	GPBJDOFB_01246	protein_coding	CP006366.1	1218825	1219505	-	Global nitrogen regulator	ab initio prediction:Prodigal:2.6,similar to AA sequence:UniProtKB:P0A4U6	-0.221759	-0.465135	0.0216168	5.64273	-1.97389	0.0706263	0.147462	-5.62801	-1.16616	5.53355	5.58565	5.50166	5.28796	5.55641	5.692	5.57423	5.63242	5.66731	5.69269	5.84699	6.14184
GPBJDOFB_00649	lspA	GPBJDOFB_00649	protein_coding	CP006366.1	640321	640779	+	Lipoprotein signal peptidase	ab initio prediction:Prodigal:2.6,similar to AA sequence:UniProtKB:Q9HVM5	-0.275357	-0.578039	0.0273251	5.04354	-1.97073	0.0710221	0.147914	-5.41119	-1.21029	4.5271	5.00153	4.65845	5.24432	5.49045	5.52016	5.07537	4.68037	4.90367	5.17721	5.15144	5.09237
GPBJDOFB_00858	trmFO	GPBJDOFB_00858	protein_coding	CP006366.1	861471	862955	+	Methylenetetrahydrofolate--tRNA-(uracil-5-)-methyltransferase TrmFO	ab initio prediction:Prodigal:2.6,similar to AA sequence:UniProtKB:P39815	0.403459	-0.0405379	0.847456	7.53419	1.96851	0.0713022	0.148322	-6.01093	1.32268	7.20585	7.15032	7.82519	7.74617	7.10693	7.01524	8.1727	8.0966	7.60614	7.65774	7.49852	7.32886
GPBJDOFB_00355	mgsR	GPBJDOFB_00355	protein_coding	CP006366.1	333902	334258	+	Regulatory protein MgsR	ab initio prediction:Prodigal:2.6,similar to AA sequence:UniProtKB:P54503	0.277404	-0.0282579	0.583067	5.56262	1.96603	0.0716163	0.1488	-5.6065	1.21201	5.18075	5.58901	5.27294	5.41147	5.4563	5.91845	5.9214	5.67161	5.82396	5.54986	5.53228	5.42342
GPBJDOFB_01463	nusB	GPBJDOFB_01463	protein_coding	CP006366.1	1448480	1448932	-	N utilization substance protein B	ab initio prediction:Prodigal:2.6,similar to AA sequence:UniProtKB:P65582	-0.143362	-0.302135	0.0154116	7.68478	-1.95602	0.0728951	0.151279	-6.04902	-1.10448	5.95447	5.69556	5.73683	8.38629	8.31616	8.23588	8.27964	8.32548	8.19753	8.46937	8.42655	8.19358
GPBJDOFB_01828	NA	GPBJDOFB_01828	protein_coding	CP006366.1	1814197	1815183	-	hypothetical protein	ab initio prediction:Prodigal:2.6	0.335088	-0.0366029	0.706778	5.6397	1.95297	0.0732896	0.151919	-5.52501	1.26145	5.98614	6.10475	6.2811	5.95558	5.72364	5.56865	5.61133	5.13757	5.70138	5.03697	5.14591	5.42342
GPBJDOFB_00067	NA	GPBJDOFB_00067	protein_coding	CP006366.1	54398	54496	+	hypothetical protein	ab initio prediction:Prodigal:2.6	-0.821079	-1.73311	0.090952	1.71528	-1.95026	0.0736404	0.152467	-4.5042	-1.76673	1.49664	2.14292	1.61852	2.05207	3.02679	2.21051	0.999665	1.19982	1.00262	1.04031	2.22929	1.56423
GPBJDOFB_01151	NA	GPBJDOFB_01151	protein_coding	CP006366.1	1140739	1143096	-	hypothetical protein	ab initio prediction:Prodigal:2.6	-0.341733	-0.721725	0.0382596	6.17636	-1.94818	0.0739116	0.152849	-5.6599	-1.26728	6.90147	7.21146	7.23683	6.19503	6.15474	6.15917	5.39671	5.29186	5.81776	5.43771	5.92329	6.39031
GPBJDOFB_01511	NA	GPBJDOFB_01511	protein_coding	CP006366.1	1486256	1487053	-	hypothetical protein	ab initio prediction:Prodigal:2.6	-0.226719	-0.479187	0.0257491	6.39235	-1.94536	0.0742811	0.153075	-5.7957	-1.17017	7.05273	6.77651	7.09987	6.26221	6.35027	6.06427	6.21716	6.1002	5.96806	6.10081	6.35079	6.36529
GPBJDOFB_01643	tal_2	GPBJDOFB_01643	protein_coding	CP006366.1	1604041	1604769	-	Transaldolase	ab initio prediction:Prodigal:2.6,similar to AA sequence:UniProtKB:Q9WYD1	0.640948	-0.0726897	1.35459	6.14526	1.94564	0.0742438	0.153075	-5.62502	1.55935	6.9775	6.88966	6.7909	7.2464	5.9532	6.56985	6.18744	5.92553	5.93408	4.80506	5.63844	4.82506
GPBJDOFB_01809	ecfA2	GPBJDOFB_01809	protein_coding	CP006366.1	1792090	1792932	-	Energy-coupling factor transporter ATP-binding protein EcfA2	ab initio prediction:Prodigal:2.6,similar to AA sequence:UniProtKB:Q5M244	0.315928	-0.0357472	0.667603	4.63128	1.9461	0.0741843	0.153075	-5.24237	1.24481	5.19166	5.60566	5.17123	4.48128	4.41244	4.56148	4.36569	4.51784	4.52428	4.16194	4.10376	4.47814
GPBJDOFB_01620	lacE	GPBJDOFB_01620	protein_coding	CP006366.1	1583910	1585556	-	PTS system lactose-specific EIICB component	ab initio prediction:Prodigal:2.6,similar to AA sequence:UniProtKB:P23531	0.114066	-0.0134114	0.241543	8.21745	1.93839	0.0751998	0.154787	-6.076	1.08227	7.51032	7.37587	7.34755	9.45025	9.5298	9.44956	8.10277	8.05073	8.0091	7.90793	7.94214	7.93332
GPBJDOFB_00747	bepA	GPBJDOFB_00747	protein_coding	CP006366.1	743172	744419	+	Beta-barrel assembly-enhancing protease	ab initio prediction:Prodigal:2.6,protein motif:HAMAP:MF_00997	0.275098	-0.0330324	0.583229	6.65	1.93406	0.0757752	0.155789	-5.88152	1.21008	7.18826	7.32446	6.61022	6.68984	6.40798	6.45328	6.64452	6.69167	6.60838	6.29805	6.36037	6.52296
GPBJDOFB_00796	folE	GPBJDOFB_00796	protein_coding	CP006366.1	800584	801168	+	GTP cyclohydrolase 1	ab initio prediction:Prodigal:2.6,similar to AA sequence:UniProtKB:P19465	0.129953	-0.0157305	0.275636	6.85788	1.93239	0.0759996	0.156069	-6.01399	1.09426	5.96086	5.69556	5.7232	7.3759	7.36798	7.26377	7.23246	7.20408	7.24767	7.13795	7.11442	6.97072
GPBJDOFB_01146	NA	GPBJDOFB_01146	protein_coding	CP006366.1	1134852	1135283	-	hypothetical protein	ab initio prediction:Prodigal:2.6	-0.584882	-1.24378	0.0740162	3.92951	-1.92295	0.0772724	0.158052	-4.98754	-1.49992	4.75011	5.06072	5.2157	4.26903	4.31418	4.19205	3.49041	2.18019	3.1774	2.97192	3.60458	3.92778
GPBJDOFB_01199	NA	GPBJDOFB_01199	protein_coding	CP006366.1	1169345	1170277	-	hypothetical protein	ab initio prediction:Prodigal:2.6	0.166888	-0.0211116	0.354888	6.98938	1.92303	0.0772614	0.158052	-6.01434	1.12264	6.81593	6.54044	6.6359	7.07639	7.22657	7.21585	7.16336	7.01896	7.27508	6.88441	7.03739	6.98229
GPBJDOFB_01478	NA	GPBJDOFB_01478	protein_coding	CP006366.1	1460073	1460690	-	hypothetical protein	ab initio prediction:Prodigal:2.6	-0.304361	-0.646955	0.0382334	4.95364	-1.92454	0.0770567	0.158052	-5.36906	-1.23487	5.52063	5.78312	5.94486	5.12907	4.7308	4.67216	4.45002	4.36106	4.55442	4.7571	4.77541	4.7651
GPBJDOFB_01481	NA	GPBJDOFB_01481	protein_coding	CP006366.1	1463029	1464051	-	hypothetical protein	ab initio prediction:Prodigal:2.6	-0.221425	-0.470921	0.0280702	6.69182	-1.92257	0.0773238	0.158052	-5.85677	-1.16589	7.56273	7.42081	7.6318	6.7339	6.65128	6.48142	6.33274	5.96047	6.24016	6.27269	6.38404	6.62979
GPBJDOFB_00400	NA	GPBJDOFB_00400	protein_coding	CP006366.1	381205	381780	+	hypothetical protein	ab initio prediction:Prodigal:2.6	0.348152	-0.0444635	0.740768	5.70464	1.92097	0.0775426	0.158316	-5.67521	1.27293	5.53355	5.78896	5.78024	5.77951	5.92434	5.59699	5.42013	6.26766	5.7445	5.54045	5.43592	5.64339
GPBJDOFB_00486	asnS_1	GPBJDOFB_00486	protein_coding	CP006366.1	462046	463047	+	Asparagine--tRNA ligase	ab initio prediction:Prodigal:2.6,similar to AA sequence:UniProtKB:P0A8M0	-0.311397	-0.663125	0.0403309	5.46502	-1.9179	0.0779617	0.158438	-5.57862	-1.24091	6.02935	5.79188	5.67447	5.52068	5.52929	5.36404	5.24759	5.45185	4.8131	5.19532	5.51523	5.44747
GPBJDOFB_00576	NA	GPBJDOFB_00576	protein_coding	CP006366.1	561496	562554	+	hypothetical protein	ab initio prediction:Prodigal:2.6	-0.173744	-0.369874	0.0223862	8.02228	-1.91904	0.0778058	0.158438	-6.10892	-1.12798	7.10126	6.75725	6.76785	8.56708	8.65348	8.72848	8.35631	8.07551	8.16981	8.52472	8.33478	8.23078
GPBJDOFB_00820	yjbK	GPBJDOFB_00820	protein_coding	CP006366.1	823431	824009	-	Putative triphosphatase YjbK	ab initio prediction:Prodigal:2.6,similar to AA sequence:UniProtKB:O31609	-0.268891	-0.572564	0.0347822	4.7977	-1.91817	0.0779241	0.158438	-5.41363	-1.20488	4.69751	4.88626	5.05094	4.81537	5.07634	4.8475	4.38486	4.60139	4.74286	4.70749	4.94414	4.8177
GPBJDOFB_01262	NA	GPBJDOFB_01262	protein_coding	CP006366.1	1235662	1235916	-	hypothetical protein	ab initio prediction:Prodigal:2.6	-0.294165	-0.626093	0.0377637	4.1113	-1.91984	0.0776966	0.158438	-5.25307	-1.22618	3.93999	3.57385	3.16368	4.52752	4.54833	4.55187	3.83517	4.19494	4.02969	4.38871	4.32534	4.25652
GPBJDOFB_00816	rex	GPBJDOFB_00816	protein_coding	CP006366.1	819955	820599	-	Redox-sensing transcriptional repressor Rex	ab initio prediction:Prodigal:2.6,similar to AA sequence:UniProtKB:Q8E565	0.146006	-0.0194573	0.311469	7.14972	1.91156	0.0788353	0.159845	-6.10742	1.1065	5.8856	5.91462	5.97966	7.30067	7.43381	7.19746	7.84775	7.73478	7.77241	7.6236	7.68349	7.42282
GPBJDOFB_01274	NA	GPBJDOFB_01274	protein_coding	CP006366.1	1249135	1249740	-	hypothetical protein	ab initio prediction:Prodigal:2.6	0.263182	-0.034992	0.561355	5.49592	1.91207	0.0787638	0.159845	-5.64102	1.20012	5.9416	6.03758	5.9152	5.08027	4.81406	5.04554	5.41548	5.91072	5.5109	5.52621	5.27305	5.48047
GPBJDOFB_01212	clpE	GPBJDOFB_01212	protein_coding	CP006366.1	1182534	1184816	+	ATP-dependent Clp protease ATP-binding subunit ClpE	ab initio prediction:Prodigal:2.6,similar to AA sequence:UniProtKB:Q9S5Z2	-0.242299	-0.516993	0.0323946	12.6839	-1.91083	0.0789363	0.159866	-5.82439	-1.18288	10.6469	10.0522	10.4333	13.4763	13.5541	13.6242	13.4353	13.2884	13.2202	13.5866	13.5772	13.312
GPBJDOFB_00550	butA	GPBJDOFB_00550	protein_coding	CP006366.1	531219	531983	+	Diacetyl reductase [(S)-acetoin forming]	ab initio prediction:Prodigal:2.6,similar to AA sequence:UniProtKB:P99120	-0.167646	-0.358228	0.0229361	7.42525	-1.90559	0.0796652	0.161158	-6.11367	-1.12322	6.44856	6.07873	6.48863	8.0791	8.12561	8.14044	7.56952	7.46255	7.57156	7.91432	7.66138	7.56258
GPBJDOFB_01546	NA	GPBJDOFB_01546	protein_coding	CP006366.1	1506978	1507286	-	hypothetical protein	ab initio prediction:Prodigal:2.6	-0.19139	-0.409075	0.0262949	5.33325	-1.90462	0.0798003	0.161246	-5.71211	-1.14186	4.39175	4.31081	4.21813	5.65172	5.90759	5.59231	5.5447	5.51197	5.59304	5.84193	5.72254	5.71249
GPBJDOFB_01340	cshB	GPBJDOFB_01340	protein_coding	CP006366.1	1317621	1318964	-	DEAD-box ATP-dependent RNA helicase CshB	ab initio prediction:Prodigal:2.6,similar to AA sequence:UniProtKB:Q8Y755	-0.146068	-0.312797	0.0206602	7.97494	-1.89786	0.080752	0.162982	-6.14209	-1.10655	6.99162	7.27637	7.19672	8.00095	7.98299	8.0025	8.36236	8.38617	8.16127	8.53127	8.40473	8.40236
GPBJDOFB_00795	fpgS_2	GPBJDOFB_00795	protein_coding	CP006366.1	799278	800555	+	Folylpolyglutamate synthase	ab initio prediction:Prodigal:2.6,similar to AA sequence:UniProtKB:P15925	-0.23111	-0.495016	0.032797	8.41275	-1.89708	0.0808623	0.163018	-6.13067	-1.17374	7.2219	6.92328	7.15673	8.88563	9.04102	8.8721	8.68592	8.54855	8.769	9.33306	8.79562	8.72016
GPBJDOFB_01159	NA	GPBJDOFB_01159	protein_coding	CP006366.1	1145656	1145856	-	hypothetical protein	ab initio prediction:Prodigal:2.6	0.671563	-0.0965838	1.43971	1.5144	1.89392	0.0813118	0.163738	-4.57942	1.5928	1.34854	2.21418	1.73173	1.71103	1.34561	0.851425	1.49924	2.21919	1.68615	1.32982	1.07497	1.16087
GPBJDOFB_00805	dcuR	GPBJDOFB_00805	protein_coding	CP006366.1	807749	808414	-	Transcriptional regulatory protein DcuR	ab initio prediction:Prodigal:2.6,similar to AA sequence:UniProtKB:P0AD01	-0.24738	-0.530927	0.0361681	5.16727	-1.88997	0.0818747	0.164495	-5.58406	-1.18705	4.74271	5.11293	5.00663	5.20502	5.49606	5.50029	5.22649	5.06451	4.89192	5.33799	5.28819	5.13445
GPBJDOFB_01611	bceB	GPBJDOFB_01611	protein_coding	CP006366.1	1574090	1575997	-	Bacitracin export permease protein BceB	ab initio prediction:Prodigal:2.6,similar to AA sequence:UniProtKB:O34741	-0.359972	-0.772522	0.0525769	6.29913	-1.89022	0.0818401	0.164495	-5.83032	-1.2834	6.67728	6.83561	6.0441	6.49879	6.75793	6.52385	5.61539	6.0818	5.69801	6.40307	6.02916	6.42463
GPBJDOFB_00393	frr	GPBJDOFB_00393	protein_coding	CP006366.1	374220	374777	+	Ribosome-recycling factor	ab initio prediction:Prodigal:2.6,similar to AA sequence:UniProtKB:Q5XDH3	-0.161674	-0.347062	0.0237141	7.34641	-1.88919	0.0819867	0.164533	-6.15491	-1.11858	5.92209	5.80348	5.84144	7.60235	7.75968	7.76405	8.00316	7.71786	7.85872	8.08753	8.04447	7.75212
GPBJDOFB_00270	sarA	GPBJDOFB_00270	protein_coding	CP006366.1	252293	254263	+	Oligopeptide-binding protein SarA	ab initio prediction:Prodigal:2.6,similar to AA sequence:UniProtKB:P31306	0.13377	-0.0199736	0.287513	9.40757	1.88486	0.0826101	0.165596	-6.08505	1.09716	8.24139	8.00247	8.15641	9.87862	9.92681	9.88664	9.90935	9.85019	9.9096	9.69786	9.80782	9.62361
GPBJDOFB_00173	NA	GPBJDOFB_00173	protein_coding	CP006366.1	142715	143299	+	hypothetical protein	ab initio prediction:Prodigal:2.6	-0.373456	-0.803123	0.0562112	4.37541	-1.88289	0.0828952	0.16579	-5.26893	-1.29545	5.4497	5.50269	5.2157	3.82651	4.33938	4.19205	3.41781	3.85455	4.08235	4.29105	4.21353	4.11957
GPBJDOFB_00343	murE	GPBJDOFB_00343	protein_coding	CP006366.1	323333	324778	-	UDP-N-acetylmuramoyl-L-alanyl-D-glutamate--L-lysine ligase	ab initio prediction:Prodigal:2.6,similar to AA sequence:UniProtKB:Q9A196	-0.12253	-0.2635	0.0184403	7.85727	-1.88292	0.0828905	0.16579	-6.16675	-1.08864	7.07646	7.09239	7.00311	8.27209	8.23288	8.17453	8.07353	7.89086	8.0749	8.12423	8.14556	8.12666
GPBJDOFB_01200	recN	GPBJDOFB_01200	protein_coding	CP006366.1	1170449	1172110	-	DNA repair protein RecN	ab initio prediction:Prodigal:2.6,similar to AA sequence:UniProtKB:P05824	0.158145	-0.0239769	0.340266	6.66744	1.8811	0.0831555	0.166123	-5.95221	1.11585	7.35158	7.1862	7.1221	6.52638	6.55506	6.58171	6.4026	6.61516	6.49642	6.29525	6.33144	6.54541
GPBJDOFB_01168	NA	GPBJDOFB_01168	protein_coding	CP006366.1	1152328	1152684	-	hypothetical protein	ab initio prediction:Prodigal:2.6	-0.656638	-1.41345	0.100169	3.76064	-1.87957	0.0833776	0.166378	-5.03818	-1.57641	4.82909	5.06072	4.64406	4.30133	3.02679	3.9932	3.34136	2.73183	2.61644	3.29665	3.48709	3.79913
GPBJDOFB_00072	adhE	GPBJDOFB_00072	protein_coding	CP006366.1	58604	61246	+	Aldehyde-alcohol dehydrogenase	ab initio prediction:Prodigal:2.6,similar to AA sequence:UniProtKB:P0A9Q7	0.134591	-0.0207211	0.289904	8.79997	1.87728	0.0837119	0.166856	-6.1389	1.09778	8.50076	8.19861	8.28429	8.52781	8.43928	8.3889	9.24415	9.30905	9.29794	9.18081	9.16089	9.06718
GPBJDOFB_00894	NA	GPBJDOFB_00894	protein_coding	CP006366.1	900258	901070	-	Protein-ADP-ribose hydrolase	ab initio prediction:Prodigal:2.6,similar to AA sequence:UniProtKB:P0DN70	0.189259	-0.0293665	0.407884	6.21041	1.87531	0.0839999	0.167053	-5.99734	1.14018	6.13768	5.86289	5.85712	5.43107	5.83857	5.74782	6.82028	6.69859	6.60299	6.65937	6.46839	6.4002
GPBJDOFB_01821	guaB_2	GPBJDOFB_01821	protein_coding	CP006366.1	1804866	1806347	-	Inosine-5'-monophosphate dehydrogenase	ab initio prediction:Prodigal:2.6,similar to AA sequence:UniProtKB:Q5X9A3	0.234694	-0.036329	0.505717	9.02544	1.87592	0.0839111	0.167053	-6.14309	1.17666	8.78497	8.71738	8.10283	9.21123	9.13486	9.37175	9.26306	9.27938	9.34288	9.15675	9.07914	8.86109
GPBJDOFB_00144	ytpP	GPBJDOFB_00144	protein_coding	CP006366.1	112393	112710	+	Thioredoxin-like protein YtpP	ab initio prediction:Prodigal:2.6,similar to AA sequence:UniProtKB:O34357	-0.366902	-0.791605	0.0578016	3.82239	-1.87147	0.0845656	0.167988	-5.19157	-1.28958	4.27351	3.93189	3.81759	4.13207	3.83636	3.67659	3.50801	3.22877	3.67933	3.76924	3.81426	4.20103
GPBJDOFB_01745	NA	GPBJDOFB_01745	protein_coding	CP006366.1	1723660	1726734	-	hypothetical protein	ab initio prediction:Prodigal:2.6	-0.201609	-0.435181	0.0319634	7.41779	-1.86985	0.0848047	0.168274	-6.12375	-1.14998	7.72358	7.9116	8.08363	7.60881	7.31338	7.31299	6.96266	7.07849	7.20793	7.11435	7.36335	7.33274
GPBJDOFB_00317	NA	GPBJDOFB_00317	protein_coding	CP006366.1	302661	303398	+	Putative TrmH family tRNA/rRNA methyltransferase	ab initio prediction:Prodigal:2.6,similar to AA sequence:UniProtKB:Q7A794	0.411906	-0.0680542	0.891866	5.37816	1.85913	0.0864028	0.171252	-5.67357	1.33044	5.50322	6.49108	5.92416	5.16463	4.58039	5.03177	5.28889	5.69254	5.58576	4.84384	5.21088	5.2207
GPBJDOFB_01456	secA	GPBJDOFB_01456	protein_coding	CP006366.1	1435752	1438271	-	Protein translocase subunit SecA	ab initio prediction:Prodigal:2.6,protein motif:HAMAP:MF_01382	0.167831	-0.0279035	0.363566	10.2099	1.85747	0.086653	0.171555	-6.06765	1.12337	9.30729	8.89764	9.16542	10.4362	10.4306	10.4582	10.7776	10.6861	10.7265	10.6886	10.5492	10.3955
GPBJDOFB_00618	tagG	GPBJDOFB_00618	protein_coding	CP006366.1	608596	609399	+	Teichoic acid translocation permease protein TagG	ab initio prediction:Prodigal:2.6,similar to AA sequence:UniProtKB:P42953	0.340391	-0.057	0.737782	5.52141	1.85557	0.0869401	0.171931	-5.74527	1.2661	5.9416	6.02772	5.53324	4.9774	4.96741	5.42326	5.67111	6.08445	5.46007	5.38082	5.36156	5.42826
GPBJDOFB_01370	NA	GPBJDOFB_01370	protein_coding	CP006366.1	1349767	1350609	-	Fatty acid-binding protein	ab initio prediction:Prodigal:2.6,similar to AA sequence:UniProtKB:Q9X1H9	-0.189015	-0.409943	0.0319132	5.81828	-1.85337	0.0872734	0.172397	-5.84239	-1.13999	5.59647	5.71719	5.72662	5.97574	5.8297	6.11413	5.84386	5.63242	5.72476	5.7469	5.9584	5.95319
GPBJDOFB_00753	rnj2	GPBJDOFB_00753	protein_coding	CP006366.1	749655	751316	+	Ribonuclease J 2	ab initio prediction:Prodigal:2.6,similar to AA sequence:UniProtKB:Q8K7S6	0.131776	-0.0224946	0.286047	8.85707	1.85042	0.0877222	0.173089	-6.17676	1.09564	7.79953	7.61186	7.56558	9.20307	9.14963	9.22703	9.46009	9.28829	9.33883	9.30796	9.21732	9.11563
GPBJDOFB_01222	ftsA	GPBJDOFB_01222	protein_coding	CP006366.1	1193594	1194958	-	Cell division protein FtsA	ab initio prediction:Prodigal:2.6,similar to AA sequence:UniProtKB:P28264	0.179613	-0.0314583	0.390683	9.02892	1.84343	0.088795	0.175011	-6.19002	1.13258	8.44201	8.31614	8.26385	9.26135	9.45143	9.24766	9.13515	9.51479	9.34477	9.21116	9.18736	8.97134
GPBJDOFB_00596	murAA	GPBJDOFB_00596	protein_coding	CP006366.1	583130	584401	+	UDP-N-acetylglucosamine 1-carboxyvinyltransferase 1	ab initio prediction:Prodigal:2.6,similar to AA sequence:UniProtKB:P70965	0.144735	-0.0256076	0.315077	7.61555	1.84064	0.0892265	0.175473	-6.22926	1.10553	6.91634	6.94308	7.13631	7.57288	7.7954	7.69801	7.97892	7.95435	8.0307	7.79866	7.90663	7.65531
GPBJDOFB_00956	ssrA	GPBJDOFB_00956	tmRNA	CP006366.1	963715	964059	+	transfer-messenger RNA, SsrA	COORDINATES:profile:Aragorn:1.2	-0.247005	-0.537746	0.0437355	18.523	-1.84043	0.0892593	0.175473	-5.71748	-1.18674	19.4045	18.7401	19.1329	18.243	18.2276	18.1135	18.1252	18.3827	18.3818	18.5539	18.6048	18.3666
GPBJDOFB_01062	nadC	GPBJDOFB_01062	protein_coding	CP006366.1	1045688	1046560	-	putative nicotinate-nucleotide pyrophosphorylase [carboxylating]	ab initio prediction:Prodigal:2.6,similar to AA sequence:UniProtKB:P39666	-0.242666	-0.528367	0.043036	5.79993	-1.83998	0.089328	0.175473	-5.76907	-1.18318	6.31276	6.4694	6.58971	5.78714	5.48481	5.8297	5.1445	5.50014	5.43599	5.59148	5.59041	5.8631
GPBJDOFB_01041	dltC	GPBJDOFB_01041	protein_coding	CP006366.1	1025045	1025284	-	D-alanine--poly(phosphoribitol) ligase subunit 2	ab initio prediction:Prodigal:2.6,similar to AA sequence:UniProtKB:P63957	-0.418982	-0.912765	0.0748009	3.50573	-1.83814	0.0896148	0.17584	-5.18397	-1.33698	3.96564	3.43159	4.1071	3.68679	3.14584	3.24673	3.36085	3.10931	3.28915	3.25121	3.80025	3.67428
GPBJDOFB_00053	acpP_1	GPBJDOFB_00053	protein_coding	CP006366.1	35650	35892	+	Acyl carrier protein	ab initio prediction:Prodigal:2.6,similar to AA sequence:UniProtKB:O67611	-0.373994	-0.814998	0.0670107	3.33741	-1.83713	0.0897715	0.175952	-5.14339	-1.29594	3.39648	3.20546	2.87418	3.37905	3.7068	3.50777	3.39907	3.26649	2.82859	3.42497	3.48709	3.573
GPBJDOFB_00304	arlS_1	GPBJDOFB_00304	protein_coding	CP006366.1	286559	288061	+	Signal transduction histidine-protein kinase ArlS	ab initio prediction:Prodigal:2.6,similar to AA sequence:UniProtKB:Q9KJN3	0.205006	-0.0373641	0.447377	7.4664	1.83234	0.0905202	0.177026	-6.20123	1.15269	8.09437	7.75389	7.5883	7.12832	7.38623	7.30586	7.69963	7.38644	7.4151	7.13795	7.29257	7.40819
GPBJDOFB_00848	cetB	GPBJDOFB_00848	protein_coding	CP006366.1	852857	853270	+	2-epi-5-epi-valiolone epimerase	ab initio prediction:Prodigal:2.6,similar to AA sequence:UniProtKB:A1YPR3	0.407523	-0.0741338	0.889179	4.85757	1.83287	0.0904363	0.177026	-5.47084	1.32641	5.04297	5.34891	5.22056	5.1936	4.7684	4.95357	5.24235	4.55642	4.51665	4.36757	4.14868	4.93119
GPBJDOFB_00209	tadA_1	GPBJDOFB_00209	protein_coding	CP006366.1	184447	184962	+	tRNA-specific adenosine deaminase	ab initio prediction:Prodigal:2.6,similar to AA sequence:UniProtKB:Q5XE14	0.260014	-0.0485631	0.568591	5.27402	1.82537	0.0916194	0.178451	-5.71058	1.19749	5.21323	5.2633	5.46529	5.00382	5.34872	5.03867	5.3777	5.59955	5.25515	5.14651	5.05446	5.52183
GPBJDOFB_00838	NA	GPBJDOFB_00838	protein_coding	CP006366.1	839835	840287	+	hypothetical protein	ab initio prediction:Prodigal:2.6	0.247074	-0.046283	0.54043	5.04833	1.82452	0.0917545	0.178451	-5.73502	1.1868	4.46552	4.92394	4.73513	5.01684	4.49325	4.88628	5.3389	5.45593	5.54507	5.41728	5.17334	5.12852
GPBJDOFB_01327	NA	GPBJDOFB_01327	protein_coding	CP006366.1	1304592	1304714	-	hypothetical protein	ab initio prediction:Prodigal:2.6	-0.206129	-0.450824	0.038567	15.8112	-1.82486	0.0917	0.178451	-5.83894	-1.15359	15.5838	15.0436	15.4173	15.8243	15.7168	15.8053	15.9594	15.8906	15.9875	16.2913	16.1196	16.0946
GPBJDOFB_01440	ansB	GPBJDOFB_01440	protein_coding	CP006366.1	1412776	1413741	+	L-asparaginase	ab initio prediction:Prodigal:2.6,similar to AA sequence:UniProtKB:P06608	0.183365	-0.0342674	0.400997	6.2504	1.8252	0.0916462	0.178451	-5.95068	1.13553	6.35947	6.27063	6.44156	6.34201	6.49746	6.414	6.07685	6.10541	6.26543	6.03864	5.90049	6.29281
GPBJDOFB_01748	pepO	GPBJDOFB_01748	protein_coding	CP006366.1	1729146	1731041	-	Neutral endopeptidase	ab initio prediction:Prodigal:2.6,similar to AA sequence:UniProtKB:Q07744	-0.116495	-0.254704	0.0217144	7.26883	-1.82595	0.0915282	0.178451	-6.19795	-1.0841	7.05123	7.29395	7.14783	7.46057	7.45989	7.39597	7.2017	7.18328	7.17316	7.28753	7.31368	7.25721
GPBJDOFB_00303	arlR_1	GPBJDOFB_00303	protein_coding	CP006366.1	285867	286553	+	Response regulator ArlR	ab initio prediction:Prodigal:2.6,similar to AA sequence:UniProtKB:Q9KJN4	0.136118	-0.0259675	0.298204	7.77266	1.81924	0.0925968	0.179693	-6.26314	1.09894	6.09764	5.93057	6.23623	7.97282	8.15696	8.05366	8.56978	8.52053	8.53022	8.53008	8.37963	8.29381
GPBJDOFB_01040	NA	GPBJDOFB_01040	protein_coding	CP006366.1	1023802	1025052	-	hypothetical protein	ab initio prediction:Prodigal:2.6	0.182351	-0.0347185	0.39942	7.29665	1.81981	0.0925044	0.179693	-6.21707	1.13473	7.06018	7.09357	6.70338	7.40962	7.53544	7.66158	7.41955	7.47569	7.41612	7.4771	7.21287	7.09466
GPBJDOFB_00242	dtd3	GPBJDOFB_00242	protein_coding	CP006366.1	220192	220983	+	D-aminoacyl-tRNA deacylase	ab initio prediction:Prodigal:2.6,similar to AA sequence:UniProtKB:P73335	0.160205	-0.0306813	0.351091	5.74619	1.81811	0.0927783	0.179847	-5.9327	1.11745	5.50759	5.70796	5.67447	5.44559	5.43307	5.50029	6.10891	5.93727	6.0965	5.72629	5.94254	5.87379
GPBJDOFB_00507	NA	GPBJDOFB_00507	protein_coding	CP006366.1	485088	485516	+	hypothetical protein	ab initio prediction:Prodigal:2.6	-0.159081	-0.34879	0.0306283	8.43813	-1.81655	0.0930279	0.180133	-6.241	-1.11658	7.02859	6.52826	6.64496	8.80015	8.81322	8.83541	9.14256	9.00456	8.97033	9.30066	9.18669	9.00211
GPBJDOFB_00041	NA	GPBJDOFB_00041	tRNA	CP006366.1	28949	29024	+	tRNA-Met(cat)	COORDINATES:profile:Aragorn:1.2	-0.969789	-2.13032	0.190746	0.759789	-1.81024	0.0940473	0.181907	-4.61747	-1.95855	0.531405	2.55338	1.21326	0.467109	-0.342445	-0.212705	0.0485743	1.27577	0.206156	0.929278	1.84869	0.598994
GPBJDOFB_01490	NA	GPBJDOFB_01490	protein_coding	CP006366.1	1472444	1472803	-	hypothetical protein	ab initio prediction:Prodigal:2.6	-0.525497	-1.15475	0.103758	3.22442	-1.8091	0.0942338	0.182068	-5.05375	-1.43943	4.30399	3.95288	4.03172	2.69492	3.28205	2.8036	3.06055	2.81055	2.06675	3.40436	2.91518	3.36655
GPBJDOFB_00411	NA	GPBJDOFB_00411	protein_coding	CP006366.1	387980	388207	+	hypothetical protein	ab initio prediction:Prodigal:2.6	-1.21075	-2.66344	0.24194	3.21833	-1.80551	0.0948189	0.182999	-5.17042	-2.31458	4.11063	4.35089	3.65486	3.31721	2.67745	2.98607	1.97457	2.97905	2.92401	1.49488	4.82467	3.32562
GPBJDOFB_01243	arcB	GPBJDOFB_01243	protein_coding	CP006366.1	1215734	1216747	-	Ornithine carbamoyltransferase, catabolic	ab initio prediction:Prodigal:2.6,similar to AA sequence:UniProtKB:Q5XAY4	-0.139908	-0.30795	0.0281337	9.22635	-1.80361	0.0951294	0.183397	-6.22668	-1.10183	8.45791	8.11846	8.23773	9.377	9.44926	9.45053	9.61349	9.55201	9.50621	9.71129	9.71894	9.52338
GPBJDOFB_00103	rpoA	GPBJDOFB_00103	protein_coding	CP006366.1	77804	78742	+	DNA-directed RNA polymerase subunit alpha	ab initio prediction:Prodigal:2.6,similar to AA sequence:UniProtKB:P66709	-0.152567	-0.336057	0.0309226	8.92645	-1.80122	0.0955224	0.183733	-6.1882	-1.11155	6.82646	6.55252	6.4765	8.75858	8.77159	8.74598	10.2508	10.0626	10.0405	10.3013	10.289	10.0416
GPBJDOFB_00171	NA	GPBJDOFB_00171	protein_coding	CP006366.1	140166	142166	+	hypothetical protein	ab initio prediction:Prodigal:2.6	-0.216395	-0.476732	0.0439416	6.66717	-1.80065	0.0956162	0.183733	-6.03001	-1.16183	7.55324	7.47077	7.57604	6.71604	6.6638	6.69964	5.88484	6.0002	6.31468	6.13248	6.30688	6.68747
GPBJDOFB_00764	cobQ	GPBJDOFB_00764	protein_coding	CP006366.1	764954	765745	-	Cobyric acid synthase	ab initio prediction:Prodigal:2.6,protein motif:HAMAP:MF_00028	-0.131138	-0.288867	0.0265904	6.4602	-1.8011	0.0955434	0.183733	-6.12243	-1.09516	5.91881	5.93848	5.71634	6.83113	6.72005	6.72768	6.54576	6.48922	6.59938	6.7294	6.67632	6.62979
GPBJDOFB_01284	NA	GPBJDOFB_01284	protein_coding	CP006366.1	1263635	1264990	-	hypothetical protein	ab initio prediction:Prodigal:2.6	0.20685	-0.0422402	0.45594	6.93986	1.79894	0.0958989	0.184076	-6.14994	1.15417	7.50158	7.26488	7.05434	7.01927	7.01804	6.8147	6.9255	7.03408	6.69548	6.76419	6.64531	6.54095
GPBJDOFB_01261	NA	GPBJDOFB_01261	protein_coding	CP006366.1	1235246	1235641	-	hypothetical protein	ab initio prediction:Prodigal:2.6	0.174329	-0.0359654	0.384624	5.59203	1.79581	0.0964177	0.184871	-5.88631	1.12844	5.25022	5.2464	5.21083	5.68475	5.73793	5.92592	5.83691	5.67862	5.80842	5.67988	5.6066	5.4379
GPBJDOFB_00580	drrA	GPBJDOFB_00580	protein_coding	CP006366.1	565281	566204	+	Daunorubicin/doxorubicin resistance ATP-binding protein DrrA	ab initio prediction:Prodigal:2.6,similar to AA sequence:UniProtKB:P32010	0.175499	-0.0385829	0.389581	6.75275	1.77588	0.099779	0.191108	-6.21752	1.12936	6.32024	6.33599	6.13438	6.62326	6.99642	6.87379	7.14098	7.00787	6.94051	6.88998	6.79054	6.97899
GPBJDOFB_01663	lrp	GPBJDOFB_01663	protein_coding	CP006366.1	1629528	1630376	-	Leucine-rich protein	ab initio prediction:Prodigal:2.6,similar to AA sequence:UniProtKB:Q54087	0.326052	-0.0721164	0.724221	6.18197	1.77394	0.100112	0.191537	-6.00968	1.25358	6.57059	6.46758	6.88569	6.37526	5.63483	6.00558	6.13462	5.9974	6.35376	5.65829	5.83673	6.26331
GPBJDOFB_00287	rsfS	GPBJDOFB_00287	protein_coding	CP006366.1	269448	269825	+	Ribosomal silencing factor RsfS	ab initio prediction:Prodigal:2.6,similar to AA sequence:UniProtKB:Q97P97	0.429565	-0.0959894	0.95512	3.75046	1.77064	0.10068	0.192415	-5.34857	1.34683	4.12208	4.17453	4.00944	3.18497	3.60657	3.40468	4.19153	4.36975	3.47393	3.46533	3.53862	3.46406
GPBJDOFB_00206	NA	GPBJDOFB_00206	protein_coding	CP006366.1	182675	182986	+	hypothetical protein	ab initio prediction:Prodigal:2.6	0.362746	-0.0813448	0.806837	4.47089	1.76949	0.100877	0.192584	-5.45057	1.28587	4.75747	4.64971	4.68681	5.25536	5.08382	4.733	4.48598	4.02929	4.32892	3.52383	3.98496	4.13149
GPBJDOFB_00851	dagK_2	GPBJDOFB_00851	protein_coding	CP006366.1	854374	855285	-	Diacylglycerol kinase	ab initio prediction:Prodigal:2.6,similar to AA sequence:UniProtKB:O31502	-0.155936	-0.347138	0.035266	9.62412	-1.76674	0.101355	0.193286	-6.2414	-1.11414	7.19776	7.06012	7.00873	11.0102	11.1346	11.0963	10.2297	10.0839	10.0254	10.4093	10.2628	9.97061
GPBJDOFB_00933	NA	GPBJDOFB_00933	protein_coding	CP006366.1	939738	940226	-	Stress response regulator gls24	ab initio prediction:Prodigal:2.6,similar to AA sequence:UniProtKB:Q5XBW6	-0.215681	-0.480637	0.0492751	12.1428	-1.76342	0.101932	0.194178	-6.10588	-1.16125	11.1237	10.4397	10.7554	12.9973	13.0921	12.9487	12.372	12.3083	12.2567	12.5766	12.5495	12.294
GPBJDOFB_00167	dauR	GPBJDOFB_00167	protein_coding	CP006366.1	137126	137806	-	Transcriptional regulator DauR	ab initio prediction:Prodigal:2.6,similar to AA sequence:UniProtKB:Q9HXE2	0.140437	-0.0322265	0.313101	6.65204	1.76197	0.102185	0.19445	-6.19924	1.10224	6.48005	6.31183	6.18993	6.84763	6.83967	6.99409	6.77559	6.75109	6.82628	6.54634	6.70103	6.56093
GPBJDOFB_01234	NA	GPBJDOFB_01234	protein_coding	CP006366.1	1205778	1206398	-	hypothetical protein	ab initio prediction:Prodigal:2.6	0.223635	-0.0516218	0.498891	5.7411	1.76003	0.102526	0.194678	-5.95269	1.16767	5.92862	5.99269	5.51359	5.768	5.59877	5.78113	5.96027	5.67512	5.90806	5.43771	5.67344	5.65582
GPBJDOFB_01269	ubiE_2	GPBJDOFB_01269	protein_coding	CP006366.1	1240495	1241250	-	Ubiquinone/menaquinone biosynthesis C-methyltransferase UbiE	ab initio prediction:Prodigal:2.6,similar to AA sequence:UniProtKB:P0A887	-0.115337	-0.257276	0.0266018	6.84054	-1.7603	0.102479	0.194678	-6.28789	-1.08323	6.10054	6.11177	6.25766	6.90305	6.87457	6.91751	7.12824	7.14961	7.07262	7.27482	7.24941	7.04667
GPBJDOFB_01181	dnaD_2	GPBJDOFB_01181	protein_coding	CP006366.1	1158845	1159234	-	DNA replication protein DnaD	ab initio prediction:Prodigal:2.6,similar to AA sequence:UniProtKB:P39787	-0.609926	-1.36272	0.142872	2.90741	-1.75516	0.103383	0.196095	-5.05344	-1.52618	3.50541	4.40519	4.08596	2.66213	3.08754	2.7029	1.42709	2.39976	2.58759	2.47525	3.03963	2.51046
GPBJDOFB_01171	NA	GPBJDOFB_01171	protein_coding	CP006366.1	1154610	1154879	-	hypothetical protein	ab initio prediction:Prodigal:2.6	-0.591804	-1.32365	0.140047	2.64662	-1.75176	0.103986	0.197027	-4.9767	-1.50713	3.25803	3.66568	3.08063	2.78904	3.11699	2.47761	1.69627	1.41663	2.43396	2.85528	2.38756	2.58172
GPBJDOFB_01371	ethR	GPBJDOFB_01371	protein_coding	CP006366.1	1350902	1351459	+	HTH-type transcriptional regulator EthR	ab initio prediction:Prodigal:2.6,similar to AA sequence:UniProtKB:Q7TVI1	0.482809	-0.11602	1.08164	5.76602	1.74659	0.104908	0.19856	-6.00276	1.39746	5.20787	5.28828	4.84616	5.77569	5.83857	6.95995	6.27739	5.99459	6.10161	5.63194	5.62261	5.64755
GPBJDOFB_01204	xseB	GPBJDOFB_01204	protein_coding	CP006366.1	1174281	1174496	-	Exodeoxyribonuclease 7 small subunit	ab initio prediction:Prodigal:2.6,similar to AA sequence:UniProtKB:P0A8G9	-0.674805	-1.51237	0.162755	2.40501	-1.74534	0.105132	0.19877	-5.02851	-1.59638	2.90727	2.99901	2.11234	1.71103	2.37027	2.63164	1.63354	2.93288	1.63065	2.2627	2.86224	2.80659
GPBJDOFB_00445	ccpA	GPBJDOFB_00445	protein_coding	CP006366.1	419258	420259	+	Catabolite control protein A	ab initio prediction:Prodigal:2.6,similar to AA sequence:UniProtKB:P25144	-0.431996	-0.970191	0.106199	8.40035	-1.73883	0.106305	0.200558	-6.36204	-1.3491	8.58436	6.62295	6.77613	8.13693	8.16667	8.18078	8.90842	8.79268	8.82917	9.44451	9.24149	9.12013
GPBJDOFB_00786	uvrC	GPBJDOFB_00786	protein_coding	CP006366.1	788480	790276	+	UvrABC system protein C	ab initio prediction:Prodigal:2.6,similar to AA sequence:UniProtKB:Q5KWH6	-0.176776	-0.396931	0.0433795	6.96293	-1.73945	0.106193	0.200558	-6.23847	-1.13035	7.17595	7.35631	7.33305	7.03537	6.97647	7.22041	6.55425	6.55927	6.75021	6.68523	6.79584	7.11282
GPBJDOFB_00966	NA	GPBJDOFB_00966	protein_coding	CP006366.1	970572	971003	-	hypothetical protein	ab initio prediction:Prodigal:2.6	-0.629571	-1.41528	0.156135	2.90528	-1.73581	0.106854	0.201378	-5.07149	-1.5471	3.52279	4.20108	3.76536	3.1617	2.37027	3.24673	2.02433	2.25715	2.22502	1.90013	3.03963	3.14919
GPBJDOFB_00483	NA	GPBJDOFB_00483	protein_coding	CP006366.1	458668	459801	+	hypothetical protein	ab initio prediction:Prodigal:2.6	-0.750244	-1.68772	0.187235	2.24311	-1.73364	0.107249	0.201908	-4.89665	-1.68208	3.05795	3.17005	3.33473	2.66213	2.37027	2.55668	0.0485743	1.48222	2.18705	1.57082	2.38756	2.08932
GPBJDOFB_01359	glpO_2	GPBJDOFB_01359	protein_coding	CP006366.1	1336403	1337644	-	Alpha-glycerophosphate oxidase	ab initio prediction:Prodigal:2.6,similar to AA sequence:UniProtKB:O86963	0.17153	-0.0435059	0.386566	6.14639	1.72801	0.108281	0.203634	-6.03745	1.12625	6.68309	6.70255	6.89332	6.14251	6.05559	5.97712	5.96027	5.90774	5.94549	5.68417	5.72625	6.07858
GPBJDOFB_01465	efp	GPBJDOFB_01465	protein_coding	CP006366.1	1449360	1449917	-	Elongation factor P	ab initio prediction:Prodigal:2.6,similar to AA sequence:UniProtKB:Q5XA92	-0.127923	-0.288631	0.0327837	8.6182	-1.72438	0.108952	0.204677	-6.37339	-1.09272	6.43944	6.20436	6.44572	9.62817	9.69083	9.54809	9.22865	9.1211	9.18509	9.4312	9.27764	9.21808
GPBJDOFB_00196	araD	GPBJDOFB_00196	protein_coding	CP006366.1	168755	169459	+	L-ribulose-5-phosphate 4-epimerase AraD	ab initio prediction:Prodigal:2.6,similar to AA sequence:UniProtKB:P08203	-0.32051	-0.724139	0.0831194	4.93115	-1.72019	0.10973	0.205701	-5.6612	-1.24877	5.5163	5.79479	5.86024	4.76221	5.2525	4.60863	4.44089	4.35231	4.35483	4.54752	4.67919	5.00434
GPBJDOFB_00770	hemN	GPBJDOFB_00770	protein_coding	CP006366.1	771180	772376	+	Oxygen-independent coproporphyrinogen-III oxidase-like protein	ab initio prediction:Prodigal:2.6,similar to AA sequence:UniProtKB:Q9CGF7	0.255749	-0.0662391	0.577737	5.76868	1.72065	0.109645	0.205701	-5.9962	1.19396	6.12065	6.36368	6.02757	5.49763	5.16359	5.79751	5.84732	5.85919	5.75102	5.43263	5.53651	5.8269
GPBJDOFB_01115	NA	GPBJDOFB_01115	protein_coding	CP006366.1	1103527	1104714	+	hypothetical protein	ab initio prediction:Prodigal:2.6	0.380754	-0.0998159	0.861323	6.52631	1.71635	0.110449	0.206827	-6.2398	1.30202	7.02097	6.47485	6.542	6.75543	5.91599	6.55307	6.68568	6.58563	7.049	5.96666	6.63942	6.12703
GPBJDOFB_00926	NA	GPBJDOFB_00926	protein_coding	CP006366.1	931687	933027	-	hypothetical protein	ab initio prediction:Prodigal:2.6	-0.129429	-0.293171	0.0343125	6.50803	-1.71235	0.111201	0.208016	-6.22185	-1.09386	6.57267	6.75128	6.61944	6.42742	6.53612	6.50154	6.29777	6.42395	6.41253	6.42881	6.5291	6.59577
GPBJDOFB_00383	znuC_2	GPBJDOFB_00383	protein_coding	CP006366.1	364772	365497	+	High-affinity zinc uptake system ATP-binding protein ZnuC	ab initio prediction:Prodigal:2.6,similar to AA sequence:UniProtKB:O34946	-0.188536	-0.427211	0.0501386	6.12606	-1.71122	0.111413	0.208192	-6.17004	-1.13961	5.20248	5.31689	5.81919	6.63809	6.74148	6.48142	6.08859	6.07385	6.20497	6.37686	6.31921	6.2497
GPBJDOFB_00150	NA	GPBJDOFB_00150	protein_coding	CP006366.1	116804	118297	-	hypothetical protein	ab initio prediction:Prodigal:2.6	-0.125496	-0.284639	0.0336479	8.52895	-1.70827	0.111971	0.209013	-6.41699	-1.09088	7.6651	7.48614	7.38373	8.68857	8.81659	8.87403	8.86043	8.8187	8.85664	9.06576	8.95859	8.87312
GPBJDOFB_00402	dgkA	GPBJDOFB_00402	protein_coding	CP006366.1	382417	382824	+	Undecaprenol kinase	ab initio prediction:Prodigal:2.6,similar to AA sequence:UniProtKB:Q05888	0.179136	-0.0484412	0.406714	5.58439	1.70519	0.112558	0.209886	-6.03954	1.13221	5.46776	5.16332	4.85868	5.60504	5.69952	5.80562	5.82292	5.78316	5.87261	5.73457	5.64629	5.55319
GPBJDOFB_01289	NA	GPBJDOFB_01289	tRNA	CP006366.1	1269738	1269813	-	tRNA-Ile(gat)	COORDINATES:profile:Aragorn:1.2	-1.54632	-3.51186	0.419218	-0.411879	-1.70426	0.112735	0.209994	-4.50213	-2.92071	-0.401481	-0.0734013	1.43008	-1.45889	-0.342445	0.415326	-0.688391	-4.00963	-0.341331	-0.544653	-0.178791	1.25107
GPBJDOFB_01237	coaD	GPBJDOFB_01237	protein_coding	CP006366.1	1209252	1209743	-	Phosphopantetheine adenylyltransferase	ab initio prediction:Prodigal:2.6,similar to AA sequence:UniProtKB:Q831P9	-0.216868	-0.493141	0.0594048	5.35387	-1.7005	0.113456	0.211114	-6.03597	-1.16221	4.5271	4.21851	4.04273	5.768	5.67002	5.59699	5.85765	5.50014	5.45208	6.05856	5.67728	5.87733
GPBJDOFB_00582	NA	GPBJDOFB_00582	protein_coding	CP006366.1	567337	568455	+	hypothetical protein	ab initio prediction:Prodigal:2.6	0.136289	-0.0376503	0.310229	7.22924	1.69739	0.114053	0.212002	-6.41077	1.09908	7.38642	7.14349	6.90845	6.9915	7.06222	6.97802	7.43803	7.44724	7.49884	7.34949	7.35259	7.19465
GPBJDOFB_01187	NA	GPBJDOFB_01187	protein_coding	CP006366.1	1161768	1162034	-	hypothetical protein	ab initio prediction:Prodigal:2.6	-0.899889	-2.04955	0.249767	1.12118	-1.69566	0.114387	0.212398	-4.77452	-1.86592	2.88055	2.21418	1.67624	0.467109	-0.342445	0.851425	-0.398885	1.82326	0.0456917	1.41471	1.40617	1.41613
GPBJDOFB_00161	NA	GPBJDOFB_00161	protein_coding	CP006366.1	130972	131637	-	hypothetical protein	ab initio prediction:Prodigal:2.6	-0.233516	-0.532242	0.0652086	5.46537	-1.69342	0.114822	0.212981	-5.90299	-1.1757	5.20787	5.53784	4.8956	6.16901	6.25416	6.23325	5.27354	5.1015	4.9889	5.3542	5.34236	5.22627
GPBJDOFB_00442	gloA	GPBJDOFB_00442	protein_coding	CP006366.1	416897	417274	-	Lactoylglutathione lyase	ab initio prediction:Prodigal:2.6,similar to AA sequence:UniProtKB:P44638	-0.176706	-0.403318	0.0499062	6.35705	-1.68922	0.115638	0.214271	-6.23303	-1.1303	5.8721	5.68932	5.87263	6.94625	6.84408	6.91001	6.54576	6.04971	6.254	6.44655	6.43931	6.41491
GPBJDOFB_01553	pbpX_2	GPBJDOFB_01553	protein_coding	CP006366.1	1515937	1516875	-	Putative penicillin-binding protein PbpX	ab initio prediction:Prodigal:2.6,similar to AA sequence:UniProtKB:O31773	0.114008	-0.032358	0.260374	7.19735	1.68738	0.115997	0.214711	-6.44212	1.08223	6.61381	6.40233	6.41214	7.17701	7.28448	7.15203	7.66965	7.54927	7.62134	7.58863	7.48326	7.4143
GPBJDOFB_00948	spsB_2	GPBJDOFB_00948	protein_coding	CP006366.1	954286	954843	-	Signal peptidase IB	ab initio prediction:Prodigal:2.6,similar to AA sequence:UniProtKB:P0A068	0.133125	-0.0378869	0.304136	8.23845	1.68636	0.116197	0.214855	-6.46121	1.09667	6.97908	6.50713	6.67181	8.97511	9.09565	8.97104	8.68302	8.66699	8.69526	8.63277	8.54467	8.4388
GPBJDOFB_00534	manZ_1	GPBJDOFB_00534	protein_coding	CP006366.1	517254	518075	-	PTS system mannose-specific EIID component	ab initio prediction:Prodigal:2.6,similar to AA sequence:UniProtKB:P69805	-0.258815	-0.591749	0.07412	5.35152	-1.68402	0.116657	0.215028	-5.84677	-1.1965	5.91223	6.02277	5.9092	5.40653	5.42721	5.54461	4.5297	4.80735	5.09522	4.93288	5.09518	5.53535
GPBJDOFB_00611	mscL	GPBJDOFB_00611	protein_coding	CP006366.1	601405	601779	-	Large-conductance mechanosensitive channel	ab initio prediction:Prodigal:2.6,similar to AA sequence:UniProtKB:P68806	-0.200151	-0.457471	0.05717	9.79635	-1.685	0.116464	0.215028	-6.31565	-1.14882	7.20585	6.53871	6.73767	10.571	10.5992	10.6462	10.8563	10.623	10.7957	11.1755	10.8861	10.921
GPBJDOFB_00880	NA	GPBJDOFB_00880	protein_coding	CP006366.1	883270	883611	-	hypothetical protein	ab initio prediction:Prodigal:2.6	-0.25644	-0.586319	0.0734387	4.74962	-1.68403	0.116655	0.215028	-5.80543	-1.19453	4.16699	4.68149	4.50764	4.68271	5.03838	4.85534	4.81057	4.45389	4.87411	4.84384	5.00035	5.08012
GPBJDOFB_00605	NA	GPBJDOFB_00605	protein_coding	CP006366.1	591338	592006	+	putative ABC transporter ATP-binding protein	ab initio prediction:Prodigal:2.6,similar to AA sequence:UniProtKB:P9WQK1	-0.142114	-0.325133	0.040906	7.8749	-1.68212	0.117032	0.215495	-6.47183	-1.10352	6.37869	6.20436	6.4185	8.15324	8.24126	8.3889	8.48737	8.37542	8.35938	8.63774	8.56086	8.29314
GPBJDOFB_01528	NA	GPBJDOFB_01528	protein_coding	CP006366.1	1492637	1492786	+	hypothetical protein	ab initio prediction:Prodigal:2.6	-0.420776	-0.963811	0.122259	2.81383	-1.67858	0.117732	0.216559	-5.1727	-1.33865	3.29896	3.38603	3.62586	2.40901	3.05749	2.83566	2.11896	2.39976	2.43396	3.05361	2.75013	2.3965
GPBJDOFB_01372	yidA_2	GPBJDOFB_01372	protein_coding	CP006366.1	1351496	1352320	-	Sugar phosphatase YidA	ab initio prediction:Prodigal:2.6,similar to AA sequence:UniProtKB:P0A8Y5	-0.261789	-0.599921	0.0763424	5.5329	-1.6772	0.118006	0.216836	-6.00828	-1.19897	5.25543	5.71719	5.64225	5.68475	5.37941	5.94808	5.38248	5.23116	5.4115	5.79123	5.60257	5.34878
GPBJDOFB_01135	nadR	GPBJDOFB_01135	protein_coding	CP006366.1	1125217	1125738	-	Transcription repressor NadR	ab initio prediction:Prodigal:2.6,similar to AA sequence:UniProtKB:P39667	-0.14534	-0.333191	0.04251	6.15442	-1.67607	0.11823	0.217022	-6.22269	-1.10599	5.86871	5.83773	5.72662	6.29733	6.48904	6.35439	6.2118	6.09497	6.17133	6.40825	6.31429	6.07858
GPBJDOFB_01193	NA	GPBJDOFB_01193	protein_coding	CP006366.1	1164882	1165148	+	hypothetical protein	ab initio prediction:Prodigal:2.6	0.289824	-0.0862221	0.66587	4.49734	1.6696	0.119525	0.21917	-5.73583	1.22249	4.40118	4.1106	4.68681	4.46236	4.62206	4.44161	4.50363	4.51	4.9889	4.44024	4.42911	4.37158
GPBJDOFB_01092	gapN	GPBJDOFB_01092	protein_coding	CP006366.1	1078759	1080186	-	NADP-dependent glyceraldehyde-3-phosphate dehydrogenase	ab initio prediction:Prodigal:2.6,similar to AA sequence:UniProtKB:Q59931	0.131059	-0.0393559	0.301475	9.08837	1.66601	0.120247	0.220266	-6.43878	1.0951	7.59596	7.38362	7.41373	9.7502	9.8212	9.77404	9.74195	9.57004	9.59633	9.63318	9.49323	9.28699
GPBJDOFB_01110	pepF1_2	GPBJDOFB_01110	protein_coding	CP006366.1	1097642	1099447	-	Oligoendopeptidase F, plasmid	ab initio prediction:Prodigal:2.6,similar to AA sequence:UniProtKB:P54124	-0.120118	-0.276454	0.0362182	8.13528	-1.66443	0.120566	0.220621	-6.5011	-1.08682	7.96285	8.04768	7.81719	8.19395	8.27267	8.2875	8.14274	8.01308	8.20764	8.18893	8.27717	8.21195
GPBJDOFB_00186	slo	GPBJDOFB_00186	protein_coding	CP006366.1	157019	158734	+	Streptolysin O	ab initio prediction:Prodigal:2.6,similar to AA sequence:UniProtKB:P0DF96	-0.183086	-0.421833	0.0556599	6.48258	-1.66126	0.12121	0.220883	-6.17315	-1.13531	6.98849	7.11118	7.21509	6.84215	6.85504	6.82472	5.91812	6.01689	5.72476	5.87601	6.03814	6.38035
GPBJDOFB_00509	ydcP_1	GPBJDOFB_00509	protein_coding	CP006366.1	486159	487085	+	putative protease YdcP	ab initio prediction:Prodigal:2.6,similar to AA sequence:UniProtKB:P76104	0.162348	-0.0492525	0.373949	5.62033	1.66207	0.121046	0.220883	-6.057	1.11911	5.89898	5.93057	5.92118	5.43107	5.36107	5.45972	5.59906	5.73352	5.66386	5.24832	5.56578	5.63084
GPBJDOFB_00627	pepT	GPBJDOFB_00627	protein_coding	CP006366.1	619916	621139	+	Peptidase T	ab initio prediction:Prodigal:2.6,similar to AA sequence:UniProtKB:Q76HM7	-0.139493	-0.321379	0.0423936	9.10297	-1.66138	0.121186	0.220883	-6.44738	-1.10152	7.30211	7.07694	7.20899	10.1769	10.1415	10.0578	9.55729	9.42461	9.42749	9.83002	9.54323	9.48875
GPBJDOFB_01156	NA	GPBJDOFB_01156	protein_coding	CP006366.1	1144697	1144933	-	hypothetical protein	ab initio prediction:Prodigal:2.6	-0.554184	-1.27606	0.167689	2.43225	-1.66307	0.120842	0.220883	-5.08546	-1.46834	2.90727	3.30674	3.18372	2.48597	2.82748	2.05578	1.92304	2.36541	1.45008	2.01334	2.62856	2.03957
GPBJDOFB_00493	yidA_1	GPBJDOFB_00493	protein_coding	CP006366.1	469079	469903	+	Sugar phosphatase YidA	ab initio prediction:Prodigal:2.6,similar to AA sequence:UniProtKB:P0A8Y5	0.238669	-0.072794	0.550133	5.82224	1.66	0.121467	0.221123	-6.09709	1.1799	6.27992	6.07156	6.17749	5.77569	5.46204	5.64754	5.69435	5.64679	6.06806	5.47771	5.55331	6.01242
GPBJDOFB_01575	NA	GPBJDOFB_01575	protein_coding	CP006366.1	1536536	1536766	+	hypothetical protein	ab initio prediction:Prodigal:2.6	-0.201798	-0.465472	0.0618753	6.47203	-1.65794	0.121887	0.221659	-6.49158	-1.15013	3.80442	3.62704	3.58124	6.79378	7.12335	7.40535	7.49428	7.45848	7.52381	7.55162	7.78655	7.51445
GPBJDOFB_01157	NA	GPBJDOFB_01157	protein_coding	CP006366.1	1144926	1145264	-	hypothetical protein	ab initio prediction:Prodigal:2.6	0.585603	-0.179977	1.35118	2.68936	1.65703	0.122073	0.221768	-5.04199	1.50067	3.8738	3.70332	3.24222	2.90568	2.67745	2.89772	2.02433	2.67687	2.10798	2.11831	1.33022	2.71447
GPBJDOFB_00648	oxyR	GPBJDOFB_00648	protein_coding	CP006366.1	639410	640324	+	Hydrogen peroxide-inducible genes activator	ab initio prediction:Prodigal:2.6,similar to AA sequence:UniProtKB:P0ACQ4	-0.147927	-0.341485	0.045632	6.44125	-1.65559	0.122369	0.221853	-6.30771	-1.10798	5.8721	5.91995	5.70598	6.86214	7.07728	7.10347	6.46474	6.39657	6.32564	6.61073	6.52697	6.42947
GPBJDOFB_01502	NA	GPBJDOFB_01502	protein_coding	CP006366.1	1482490	1482660	-	hypothetical protein	ab initio prediction:Prodigal:2.6	0.312953	-0.0965414	0.722448	4.12234	1.65558	0.122371	0.221853	-5.53646	1.24225	5.10775	4.89713	4.94926	3.98073	3.62718	3.65878	3.82116	4.02929	3.92977	3.83232	3.43365	4.20103
GPBJDOFB_00987	NA	GPBJDOFB_00987	protein_coding	CP006366.1	986456	988018	-	Epidermal cell differentiation inhibitor	ab initio prediction:Prodigal:2.6,similar to AA sequence:UniProtKB:P24121	-0.257186	-0.594323	0.0799503	5.66833	-1.65257	0.122989	0.222745	-5.94171	-1.19515	6.53248	6.56621	6.43531	5.77569	5.73318	5.74782	5.03953	4.91221	5.08493	4.96842	5.22143	6.00272
GPBJDOFB_00606	NA	GPBJDOFB_00606	protein_coding	CP006366.1	592108	593025	-	hypothetical protein	ab initio prediction:Prodigal:2.6	-0.159747	-0.370753	0.0512597	7.46009	-1.64004	0.125595	0.226998	-6.52984	-1.11709	6.32272	6.47304	6.68417	7.82234	7.98398	7.60573	7.63804	7.72804	7.73754	7.90151	7.8844	7.73952
GPBJDOFB_00920	rsmF	GPBJDOFB_00920	protein_coding	CP006366.1	926908	928218	-	Ribosomal RNA small subunit methyltransferase F	ab initio prediction:Prodigal:2.6,similar to AA sequence:UniProtKB:Q5SII2	0.182338	-0.0584922	0.423168	6.54036	1.64015	0.125571	0.226998	-6.33105	1.13472	6.52603	6.62132	6.82159	6.5332	6.39001	6.49151	6.4026	6.81771	6.50609	6.39786	6.35079	6.62558
GPBJDOFB_01111	coiA	GPBJDOFB_01111	protein_coding	CP006366.1	1099460	1100422	-	Competence protein CoiA	ab initio prediction:Prodigal:2.6,similar to AA sequence:UniProtKB:O31604	-0.118059	-0.274404	0.038287	7.02032	-1.6358	0.126488	0.228377	-6.47532	-1.08527	6.66363	6.62295	6.69119	7.02895	7.02193	7.20361	7.18813	7.12029	7.08558	7.12541	7.28756	7.20456
GPBJDOFB_01139	NA	GPBJDOFB_01139	protein_coding	CP006366.1	1130407	1130589	-	hypothetical protein	ab initio prediction:Prodigal:2.6	0.465393	-0.151449	1.08224	3.595	1.63442	0.126779	0.228669	-5.40934	1.38069	3.92699	3.75203	4.18869	3.89866	3.35799	4.02135	3.19697	3.44158	3.63771	2.82458	2.83501	4.05843
GPBJDOFB_01272	NA	GPBJDOFB_01272	protein_coding	CP006366.1	1245937	1247421	-	putative response regulatory protein	ab initio prediction:Prodigal:2.6,similar to AA sequence:UniProtKB:Q5HJF7	0.194652	-0.0637281	0.453032	6.36231	1.63199	0.127294	0.229363	-6.31625	1.14445	6.8814	6.62948	6.67004	6.00545	5.92434	6.05408	6.60419	6.66721	6.24709	6.09439	6.35079	6.2193
GPBJDOFB_00969	NA	GPBJDOFB_00969	protein_coding	CP006366.1	973926	975977	-	hypothetical protein	ab initio prediction:Prodigal:2.6	-0.319515	-0.744586	0.105556	5.854	-1.62835	0.128069	0.230054	-6.04688	-1.24791	6.71179	6.79986	6.88722	6.09723	5.9409	5.68761	5.10458	5.05376	5.40738	4.89645	5.64237	6.01885
GPBJDOFB_00970	NA	GPBJDOFB_00970	protein_coding	CP006366.1	975974	976753	-	hypothetical protein	ab initio prediction:Prodigal:2.6	-0.329902	-0.768614	0.108811	4.40711	-1.62901	0.127929	0.230054	-5.60179	-1.25693	5.80265	5.2464	5.37232	4.64125	4.24918	4.47252	3.50801	3.6557	3.80998	3.8168	4.02164	4.28883
GPBJDOFB_01483	NA	GPBJDOFB_01483	protein_coding	CP006366.1	1466190	1466906	-	hypothetical protein	ab initio prediction:Prodigal:2.6	-0.625748	-1.45796	0.20646	6.00862	-1.62887	0.127959	0.230054	-6.08687	-1.54301	6.92781	6.64246	6.84538	5.82836	7.2198	5.62936	5.2318	5.25481	5.13565	5.76722	5.85378	5.76701
GPBJDOFB_01436	codY	GPBJDOFB_01436	protein_coding	CP006366.1	1408297	1409079	-	GTP-sensing transcriptional pleiotropic repressor CodY	ab initio prediction:Prodigal:2.6,similar to AA sequence:UniProtKB:Q97PM1	-0.133498	-0.311646	0.0446512	8.39932	-1.62334	0.129143	0.231749	-6.5468	-1.09695	6.85591	6.67282	6.65397	9.1732	9.25519	9.23118	8.86897	8.61904	8.74143	9.0776	8.80223	8.84035
GPBJDOFB_00977	NA	GPBJDOFB_00977	protein_coding	CP006366.1	982208	982573	-	hypothetical protein	ab initio prediction:Prodigal:2.6	-0.466354	-1.08961	0.156902	2.98569	-1.62094	0.12966	0.232438	-5.31055	-1.38161	3.68598	3.53262	4.11755	2.59422	2.10234	3.04211	2.48153	2.36541	2.67247	2.69481	2.96626	3.573
GPBJDOFB_01813	NA	GPBJDOFB_01813	protein_coding	CP006366.1	1795380	1796669	-	putative zinc protease	ab initio prediction:Prodigal:2.6,similar to AA sequence:UniProtKB:P9WHT5	-0.297462	-0.695738	0.100814	5.65696	-1.61795	0.130306	0.23336	-6.11763	-1.22898	6.24892	6.17564	5.93307	5.14102	5.44473	5.42853	5.86107	5.58842	4.9889	5.6141	5.71136	5.74777
GPBJDOFB_00922	NA	GPBJDOFB_00922	protein_coding	CP006366.1	928999	929277	-	hypothetical protein	ab initio prediction:Prodigal:2.6	-0.314277	-0.735572	0.107018	4.09228	-1.61601	0.130727	0.233876	-5.7186	-1.24339	3.2159	3.47576	3.10184	4.32247	4.7308	4.74149	4.15849	4.36106	3.73302	4.41985	4.29569	4.55097
GPBJDOFB_01464	NA	GPBJDOFB_01464	protein_coding	CP006366.1	1448925	1449314	-	hypothetical protein	ab initio prediction:Prodigal:2.6	-0.162559	-0.380749	0.0556314	7.44012	-1.61396	0.131173	0.234437	-6.57448	-1.11927	5.56745	5.49198	5.56796	8.13095	8.10464	8.05195	7.75132	8.20073	8.05066	8.26735	8.21781	7.87866
GPBJDOFB_01452	inlA_2	GPBJDOFB_01452	protein_coding	CP006366.1	1428268	1432095	-	Internalin-A	ab initio prediction:Prodigal:2.6,similar to AA sequence:UniProtKB:P0DJM0	-0.217558	-0.510428	0.0753114	7.40819	-1.60923	0.132207	0.236045	-6.51037	-1.16276	8.03353	8.22311	7.98716	7.34911	7.16094	7.22646	6.99421	6.9981	7.13003	6.76823	7.35259	7.67479
GPBJDOFB_00551	NA	GPBJDOFB_00551	protein_coding	CP006366.1	532180	533313	+	hypothetical protein	ab initio prediction:Prodigal:2.6	-0.198045	-0.464927	0.0688376	6.59268	-1.60754	0.132579	0.236471	-6.38932	-1.14714	6.21724	5.93585	6.34477	6.99972	7.17501	7.18507	6.67793	6.18881	6.42277	6.54869	6.58122	6.83512
GPBJDOFB_00441	NA	GPBJDOFB_00441	protein_coding	CP006366.1	415826	416752	-	putative glycosyltransferase	ab initio prediction:Prodigal:2.6,similar to AA sequence:UniProtKB:Q55487	0.22876	-0.0812167	0.538738	5.73102	1.59871	0.134534	0.239474	-6.10076	1.17183	6.36188	6.43812	6.12145	5.68882	5.78913	5.65654	5.32904	5.65748	5.60389	5.02351	5.32778	5.77463
GPBJDOFB_01169	NA	GPBJDOFB_01169	protein_coding	CP006366.1	1153286	1153705	-	hypothetical protein	ab initio prediction:Prodigal:2.6	-0.455936	-1.0736	0.161731	3.73545	-1.59907	0.134454	0.239474	-5.43814	-1.37167	4.49223	4.78458	4.96091	3.63703	3.62718	4.22873	3.26062	2.52953	2.90074	3.13091	3.23971	4.03322
GPBJDOFB_00972	NA	GPBJDOFB_00972	protein_coding	CP006366.1	980423	980752	-	hypothetical protein	ab initio prediction:Prodigal:2.6	-0.752815	-1.77382	0.268189	2.32229	-1.59727	0.134855	0.239802	-5.16385	-1.68508	3.70133	3.88898	2.772	2.52296	1.97948	1.68542	0.999665	2.01274	1.93551	1.41471	2.91518	2.03957
GPBJDOFB_00342	yusV_1	GPBJDOFB_00342	protein_coding	CP006366.1	322305	323087	-	putative siderophore transport system ATP-binding protein YusV	ab initio prediction:Prodigal:2.6,similar to AA sequence:UniProtKB:O32188	0.262308	-0.0954842	0.620099	4.66025	1.58818	0.136899	0.243192	-5.78677	1.1994	5.21323	5.29241	5.51359	4.71504	4.44763	4.49277	4.64551	4.22399	4.53188	4.14961	4.13758	4.55982
GPBJDOFB_00468	ugd	GPBJDOFB_00468	protein_coding	CP006366.1	448406	449563	+	UDP-glucose 6-dehydrogenase	ab initio prediction:Prodigal:2.6,similar to AA sequence:UniProtKB:P76373	-0.288813	-0.683209	0.105582	5.6048	-1.58637	0.137309	0.24343	-6.15314	-1.22164	6.26192	6.41562	5.52933	5.37653	5.311	5.308	5.53185	5.44364	5.23202	5.72213	5.69252	5.43309
GPBJDOFB_00578	NA	GPBJDOFB_00578	protein_coding	CP006366.1	563907	564578	+	hypothetical protein	ab initio prediction:Prodigal:2.6	-0.158229	-0.374299	0.0578415	5.83333	-1.58638	0.137304	0.24343	-6.20605	-1.11592	6.25933	5.93057	6.06586	5.80977	5.92434	5.83367	5.52323	5.54304	5.73137	5.81485	5.7592	5.80473
GPBJDOFB_01240	arcC1	GPBJDOFB_01240	protein_coding	CP006366.1	1211753	1212703	-	Carbamate kinase 1	ab initio prediction:Prodigal:2.6,similar to AA sequence:UniProtKB:P0A2X7	-0.125262	-0.296494	0.0459699	8.10397	-1.58472	0.137682	0.243846	-6.61533	-1.09071	8.03731	7.65971	7.85439	7.94327	7.87941	7.83615	8.3138	8.36459	8.22472	8.3424	8.4659	8.32594
GPBJDOFB_00203	perR	GPBJDOFB_00203	protein_coding	CP006366.1	179664	180131	+	Peroxide-responsive repressor PerR	ab initio prediction:Prodigal:2.6,similar to AA sequence:UniProtKB:Q2G282	0.157601	-0.0584987	0.373701	6.28927	1.57987	0.138787	0.245311	-6.41498	1.11543	5.63294	5.82355	5.77695	6.51953	6.59485	6.23626	6.51998	6.53823	6.57937	6.57429	6.34838	6.32691
GPBJDOFB_00953	ytrB	GPBJDOFB_00953	protein_coding	CP006366.1	961385	962083	+	ABC transporter ATP-binding protein YtrB	ab initio prediction:Prodigal:2.6,similar to AA sequence:UniProtKB:O34641	0.138959	-0.0515508	0.329468	7.12877	1.58011	0.138734	0.245311	-6.59798	1.10111	6.33507	6.17564	5.86645	7.21283	7.23162	7.37294	7.81101	7.5758	7.55115	7.49183	7.50177	7.41917
GPBJDOFB_01121	comEA	GPBJDOFB_01121	protein_coding	CP006366.1	1110080	1110742	-	ComE operon protein 1	ab initio prediction:Prodigal:2.6,similar to AA sequence:UniProtKB:P39694	-0.322849	-0.766132	0.120434	4.62159	-1.57774	0.139276	0.245928	-5.75635	-1.2508	5.42218	5.67676	5.57935	4.81537	4.58039	4.79954	3.60929	3.86688	4.30252	3.86285	4.41079	4.53311
GPBJDOFB_01824	ybiT_3	GPBJDOFB_01824	protein_coding	CP006366.1	1809047	1810666	+	putative ABC transporter ATP-binding protein YbiT	ab initio prediction:Prodigal:2.6,similar to AA sequence:UniProtKB:P0A9U3	-0.132435	-0.315749	0.0508798	7.03426	-1.56503	0.142221	0.250878	-6.5501	-1.09614	6.59954	6.78385	6.57651	7.2765	7.42353	7.544	7.0159	6.98966	6.90294	7.18855	7.07132	7.03877
GPBJDOFB_01079	rimL	GPBJDOFB_01079	protein_coding	CP006366.1	1063117	1063659	-	Ribosomal-protein-serine acetyltransferase	ab initio prediction:Prodigal:2.6,similar to AA sequence:UniProtKB:P13857	-0.370454	-0.883551	0.142642	5.44789	-1.56406	0.142448	0.251027	-6.17674	-1.29276	5.15311	5.34891	4.59253	5.5115	5.64498	5.56388	5.28379	5.56212	5.11558	6.56038	5.39456	5.64339
GPBJDOFB_01101	NA	GPBJDOFB_01101	protein_coding	CP006366.1	1088816	1089031	+	hypothetical protein	ab initio prediction:Prodigal:2.6	0.356512	-0.13874	0.851765	3.39145	1.55943	0.143536	0.252692	-5.46096	1.28033	4.07573	3.74	3.65486	3.5855	3.35799	3.50777	3.23972	3.0016	3.32455	3.07984	2.62856	3.5013
GPBJDOFB_01029	NA	GPBJDOFB_01029	protein_coding	CP006366.1	1009886	1010974	+	Putative prophage phiRv2 integrase	ab initio prediction:Prodigal:2.6,similar to AA sequence:UniProtKB:P9WMB3	-0.160475	-0.383833	0.0628824	6.84533	-1.55642	0.144247	0.253438	-6.43538	-1.11766	6.86445	6.68698	6.61576	7.63334	7.87941	7.87524	6.30785	6.34682	6.2925	6.64407	6.39106	6.60649
GPBJDOFB_01116	NA	GPBJDOFB_01116	protein_coding	CP006366.1	1104828	1105418	-	hypothetical protein	ab initio prediction:Prodigal:2.6	-0.13111	-0.313585	0.051366	7.23051	-1.55649	0.144228	0.253438	-6.65024	-1.09514	5.97987	5.80636	5.82877	7.54055	7.51208	7.28569	7.87428	7.74567	7.65824	7.93513	7.88854	7.711
GPBJDOFB_01077	map	GPBJDOFB_01077	protein_coding	CP006366.1	1060949	1061809	-	Methionine aminopeptidase 1	ab initio prediction:Prodigal:2.6,similar to AA sequence:UniProtKB:P19994	-0.128236	-0.307797	0.0513261	6.84078	-1.54708	0.14647	0.257088	-6.59346	-1.09296	6.22257	6.09534	6.1924	7.1208	6.99046	6.80663	7.12539	7.02172	7.06741	7.14418	7.24165	7.06077
GPBJDOFB_00924	ribF	GPBJDOFB_00924	protein_coding	CP006366.1	929726	930658	-	Riboflavin biosynthesis protein RibF	ab initio prediction:Prodigal:2.6,similar to AA sequence:UniProtKB:Q59263	-0.159651	-0.383566	0.0642633	7.16938	-1.54457	0.147073	0.257889	-6.64555	-1.11702	6.20652	6.12338	6.35585	7.302	7.61756	7.3661	7.48653	7.29244	7.47737	7.82507	7.52218	7.45757
GPBJDOFB_01059	NA	GPBJDOFB_01059	protein_coding	CP006366.1	1043707	1043835	-	hypothetical protein	ab initio prediction:Prodigal:2.6	0.424348	-0.171464	1.02016	3.2965	1.54288	0.147481	0.258349	-5.61003	1.34197	3.6229	3.03881	2.34366	3.03936	3.11699	3.09605	3.28124	4.09366	3.62356	3.93647	3.03963	3.32562
GPBJDOFB_01387	rbfA	GPBJDOFB_01387	protein_coding	CP006366.1	1363457	1363807	-	Ribosome-binding factor A	ab initio prediction:Prodigal:2.6,similar to AA sequence:UniProtKB:P65967	0.751635	-0.311745	1.81501	6.12685	1.53122	0.150316	0.263053	-6.34532	1.6837	8.77231	5.75352	5.74021	6.18063	5.32368	5.51522	6.58151	6.40294	6.28578	5.96314	5.59447	5.4088
GPBJDOFB_01006	NA	GPBJDOFB_01006	protein_coding	CP006366.1	1000185	1000667	-	hypothetical protein	ab initio prediction:Prodigal:2.6	-0.397019	-0.96066	0.166622	3.82348	-1.5259	0.151624	0.264816	-5.62049	-1.31678	4.35341	4.35089	4.87109	4.10792	3.47631	3.89011	3.34136	2.86073	3.34193	3.75303	3.41539	4.11957
GPBJDOFB_01650	NA	GPBJDOFB_01650	protein_coding	CP006366.1	1610667	1610936	-	hypothetical protein	ab initio prediction:Prodigal:2.6	-0.221586	-0.536115	0.0929433	7.25366	-1.52616	0.151561	0.264816	-6.66445	-1.16602	6.12919	5.46667	5.95072	8.07132	8.22192	8.4956	7.30345	7.11772	7.4813	7.83473	7.44101	7.53029
GPBJDOFB_01669	mapP	GPBJDOFB_01669	protein_coding	CP006366.1	1637559	1638377	-	Maltose 6'-phosphate phosphatase	ab initio prediction:Prodigal:2.6,similar to AA sequence:UniProtKB:E6ENP9	-0.180202	-0.436332	0.0759274	6.91173	-1.52412	0.152065	0.265324	-6.58071	-1.13304	7.04973	6.51244	6.68065	7.18713	7.07165	7.26524	6.6465	6.64947	6.99234	6.86002	7.00112	7.02446
GPBJDOFB_00141	proC	GPBJDOFB_00141	protein_coding	CP006366.1	109762	110532	-	Pyrroline-5-carboxylate reductase	ab initio prediction:Prodigal:2.6,similar to AA sequence:UniProtKB:P0A9L8	0.0944046	-0.0401832	0.228992	7.53598	1.51952	0.153207	0.26679	-6.70021	1.06763	6.99629	7.10534	7.01713	7.43532	7.51346	7.52569	7.88441	7.91926	7.79704	7.68149	7.79452	7.76174
GPBJDOFB_01418	NA	GPBJDOFB_01418	protein_coding	CP006366.1	1391205	1392176	-	Nitronate monooxygenase	ab initio prediction:Prodigal:2.6,similar to AA sequence:UniProtKB:Q9I4V0	0.208877	-0.0888749	0.506628	6.02227	1.51969	0.153165	0.26679	-6.29637	1.15579	6.63594	6.60152	6.86567	5.91441	5.76608	5.9663	5.56585	5.80575	5.97364	5.60509	5.51951	6.04745
GPBJDOFB_00135	NA	GPBJDOFB_00135	protein_coding	CP006366.1	105472	105900	+	hypothetical protein	ab initio prediction:Prodigal:2.6	-0.598724	-1.45277	0.255328	2.61759	-1.51866	0.153421	0.266899	-5.35112	-1.51438	3.57372	3.43159	2.92267	3.06467	2.32052	2.10922	1.42709	2.67687	2.06675	1.77728	2.91518	3.12554
GPBJDOFB_01613	NA	GPBJDOFB_01613	protein_coding	CP006366.1	1576733	1578217	-	Putative multidrug export ATP-binding/permease protein	ab initio prediction:Prodigal:2.6,similar to AA sequence:UniProtKB:Q7A4T3	-0.273209	-0.663435	0.117017	4.7162	-1.51669	0.153913	0.26749	-5.93662	-1.20849	5.76297	5.85176	5.38102	4.31194	4.01901	4.42062	4.19153	4.62336	4.22032	4.58463	4.63252	4.59469
GPBJDOFB_01485	NA	GPBJDOFB_01485	protein_coding	CP006366.1	1470153	1470731	-	hypothetical protein	ab initio prediction:Prodigal:2.6	-0.341272	-0.829292	0.146749	4.66477	-1.51489	0.154365	0.268012	-5.84852	-1.26687	5.54636	5.75651	5.53714	4.58113	4.52655	5.05918	3.4363	4.24303	4.13315	4.22206	4.31553	4.6203
GPBJDOFB_00544	queG_1	GPBJDOFB_00544	protein_coding	CP006366.1	526120	526584	+	Epoxyqueuosine reductase	ab initio prediction:Prodigal:2.6,similar to AA sequence:UniProtKB:P97030	-0.148285	-0.360503	0.0639331	6.38134	-1.51368	0.154669	0.268275	-6.52188	-1.10825	5.82734	5.65772	5.93307	6.65485	6.7765	6.75518	6.4557	6.23473	6.59032	6.60848	6.6076	6.47463
GPBJDOFB_01017	NA	GPBJDOFB_01017	protein_coding	CP006366.1	1004926	1005135	+	hypothetical protein	ab initio prediction:Prodigal:2.6	-0.345692	-0.840634	0.149249	4.02615	-1.51305	0.154825	0.268283	-5.78884	-1.27076	3.47	3.83349	4.02062	4.12005	4.7684	4.36678	3.4726	4.19494	3.60928	4.25697	4.05741	4.14331
GPBJDOFB_01724	rluC	GPBJDOFB_01724	protein_coding	CP006366.1	1698879	1699790	+	Ribosomal large subunit pseudouridine synthase C	ab initio prediction:Prodigal:2.6,similar to AA sequence:UniProtKB:P0AA39	-0.127231	-0.309494	0.0550334	7.81724	-1.5122	0.15504	0.268391	-6.71795	-1.0922	6.81769	6.86773	6.84223	8.19108	8.30341	8.16825	8.2407	7.93983	7.92941	8.26449	8.09984	8.14221
GPBJDOFB_00344	murJ	GPBJDOFB_00344	protein_coding	CP006366.1	324866	326500	+	Lipid II flippase MurJ	ab initio prediction:Prodigal:2.6,similar to AA sequence:UniProtKB:O34674	-0.110926	-0.270064	0.0482121	7.50345	-1.51	0.155594	0.269086	-6.69518	-1.07992	7.0133	7.0431	7.17686	7.90086	7.89649	7.79598	7.53346	7.34627	7.50946	7.69322	7.52644	7.60595
GPBJDOFB_01198	NA	GPBJDOFB_01198	protein_coding	CP006366.1	1168278	1169117	-	DegV domain-containing protein/M5005_Spy1226	ab initio prediction:Prodigal:2.6,similar to AA sequence:UniProtKB:P67372	-0.175162	-0.426716	0.076391	7.60832	-1.50844	0.155988	0.269503	-6.72312	-1.12909	6.85762	6.1372	6.35806	7.66988	8.02727	7.84602	8.10494	7.86957	8.00842	8.23269	8.17368	8.01443
GPBJDOFB_00042	NA	GPBJDOFB_00042	tRNA	CP006366.1	29044	29117	+	tRNA-Met(cat)	COORDINATES:profile:Aragorn:1.2	-1.00793	-2.45841	0.442545	-0.167572	-1.50535	0.156771	0.27059	-4.79208	-2.01103	0.893975	0.88353	0.958008	1.07716	-1.92741	-0.502212	-1.05096	-0.839707	-0.871846	-0.0141381	0.368697	-0.985969
GPBJDOFB_00074	adhA	GPBJDOFB_00074	protein_coding	CP006366.1	61499	62515	+	Alcohol dehydrogenase 1	ab initio prediction:Prodigal:2.6,similar to AA sequence:UniProtKB:P20368	-0.188515	-0.461108	0.0840789	10.0166	-1.49812	0.158617	0.27351	-6.58894	-1.13959	8.89	8.27089	8.79273	9.90075	10.0015	9.88161	10.6937	10.5719	10.7161	10.9577	10.8557	10.6664
GPBJDOFB_01044	NA	GPBJDOFB_01044	protein_coding	CP006366.1	1028105	1028248	-	hypothetical protein	ab initio prediction:Prodigal:2.6	-0.312271	-0.764805	0.140262	3.09996	-1.49486	0.159457	0.27469	-5.6185	-1.24166	2.64688	2.85036	2.11234	3.39909	3.43014	3.62248	3.06055	3.32128	2.90074	3.15579	3.50447	3.19536
GPBJDOFB_01570	yurK	GPBJDOFB_01570	protein_coding	CP006366.1	1532690	1533448	+	putative HTH-type transcriptional regulator YurK	ab initio prediction:Prodigal:2.6,similar to AA sequence:UniProtKB:O32152	-0.132649	-0.325163	0.0598641	6.87191	-1.49266	0.160023	0.275396	-6.64018	-1.09631	6.20652	6.06675	5.81599	7.53376	7.57443	7.43835	6.96106	6.7293	7.00057	7.05939	7.0239	7.05295
GPBJDOFB_01131	recR	GPBJDOFB_01131	protein_coding	CP006366.1	1122225	1122821	-	Recombination protein RecR	ab initio prediction:Prodigal:2.6,similar to AA sequence:UniProtKB:P0CB76	-0.193127	-0.474091	0.087837	5.64624	-1.48905	0.160959	0.276736	-6.31925	-1.14324	5.86531	5.75053	5.99392	5.4552	5.70438	5.22571	5.49262	5.36758	5.66386	5.83424	5.6811	5.7204
GPBJDOFB_00172	ntpK	GPBJDOFB_00172	protein_coding	CP006366.1	142168	142647	+	V-type sodium ATPase subunit K	ab initio prediction:Prodigal:2.6,similar to AA sequence:UniProtKB:P43457	0.337869	-0.156176	0.831915	4.32699	1.4815	0.162933	0.279858	-5.76918	1.26389	5.1135	5.30878	5.46529	4.4335	4.10968	4.61788	3.86278	3.64142	4.1431	3.86285	3.39689	3.96823
GPBJDOFB_01552	pflB	GPBJDOFB_01552	protein_coding	CP006366.1	1513430	1515757	+	Formate acetyltransferase	ab initio prediction:Prodigal:2.6,similar to AA sequence:UniProtKB:Q5HJF4	-0.138631	-0.341529	0.064268	10.3981	-1.48012	0.163293	0.280203	-6.60289	-1.10086	9.19826	8.88541	9.08845	10.6942	10.7182	10.8308	10.9698	10.857	10.7589	10.8987	11.0533	10.8247
GPBJDOFB_00412	NA	GPBJDOFB_00412	protein_coding	CP006366.1	389108	389338	+	hypothetical protein	ab initio prediction:Prodigal:2.6	-0.318901	-0.7871	0.149299	3.52004	-1.47551	0.16451	0.282018	-5.64508	-1.24738	3.84645	4.35877	4.19857	3.60289	3.17413	3.33909	2.85593	3.26649	3.05626	3.38345	3.30068	3.85773
GPBJDOFB_00700	clpC_1	GPBJDOFB_00700	protein_coding	CP006366.1	696512	698611	-	putative ATP-dependent Clp protease ATP-binding subunit	ab initio prediction:Prodigal:2.6,similar to AA sequence:UniProtKB:Q5XCL7	-0.179328	-0.443472	0.0848159	13.8235	-1.4707	0.165786	0.283104	-6.41624	-1.13236	11.4334	10.8311	11.0835	14.8424	14.8973	14.8752	14.6637	14.5856	14.5382	14.7947	14.8089	14.5283
GPBJDOFB_00982	NA	GPBJDOFB_00982	protein_coding	CP006366.1	984554	984934	-	hypothetical protein	ab initio prediction:Prodigal:2.6	-0.498449	-1.23224	0.235339	3.2169	-1.47153	0.165568	0.283104	-5.47681	-1.41269	4.09909	4.31081	3.83036	3.18497	3.2291	4.06257	2.02433	2.83586	2.22502	2.79322	2.83501	3.17246
GPBJDOFB_01061	NA	GPBJDOFB_01061	protein_coding	CP006366.1	1044613	1045425	+	hypothetical protein	ab initio prediction:Prodigal:2.6	-0.151945	-0.375583	0.0716925	5.56301	-1.47184	0.165485	0.283104	-6.23672	-1.11107	6.10054	6.04737	6.06045	5.5115	5.67002	5.54461	5.08126	5.30098	5.20378	5.36491	5.31306	5.55762
GPBJDOFB_01728	groL	GPBJDOFB_01728	protein_coding	CP006366.1	1704504	1706135	-	60 kDa chaperonin	ab initio prediction:Prodigal:2.6,similar to AA sequence:UniProtKB:Q5X9L8	-0.164268	-0.406229	0.0776926	11.9939	-1.47071	0.165786	0.283104	-6.52012	-1.1206	10.3036	9.79306	10.0339	12.8504	12.8847	12.9138	12.5725	12.5038	12.3697	12.6339	12.6858	12.382
GPBJDOFB_00339	feuC	GPBJDOFB_00339	protein_coding	CP006366.1	319307	320308	-	Iron-uptake system permease protein FeuC	ab initio prediction:Prodigal:2.6,similar to AA sequence:UniProtKB:P40411	0.253557	-0.121017	0.62813	5.52171	1.46641	0.166933	0.284787	-6.18553	1.19214	6.13485	6.27272	6.3886	5.768	5.25912	5.32504	5.35843	5.35012	5.09522	4.85907	4.91843	5.53086
GPBJDOFB_01518	dnaD_3	GPBJDOFB_01518	protein_coding	CP006366.1	1489186	1489575	-	DNA replication protein DnaD	ab initio prediction:Prodigal:2.6,similar to AA sequence:UniProtKB:P39787	-0.347544	-0.86162	0.166532	3.99225	-1.46454	0.167435	0.285368	-5.74225	-1.27239	5.07867	5.09416	4.66559	4.22481	3.93884	3.62248	3.13037	3.66985	3.25285	3.44529	3.71323	4.07086
GPBJDOFB_00473	NA	GPBJDOFB_00473	protein_coding	CP006366.1	453031	453915	-	hypothetical protein	ab initio prediction:Prodigal:2.6	-0.317361	-0.787261	0.152539	5.2197	-1.46307	0.16783	0.285765	-6.07575	-1.24605	5.78834	5.96713	6.24818	5.47893	5.19153	5.26744	4.2965	4.34351	4.85001	5.32708	4.64041	5.23734
GPBJDOFB_00634	ltaS1	GPBJDOFB_00634	protein_coding	CP006366.1	624712	626922	-	Lipoteichoic acid synthase 1	ab initio prediction:Prodigal:2.6,similar to AA sequence:UniProtKB:Q797B3	-0.0971061	-0.241295	0.0470825	7.86328	-1.45893	0.168949	0.287115	-6.78822	-1.06963	7.5405	7.512	7.51902	7.98198	8.15163	8.1178	7.95346	7.77949	7.89376	8.00951	7.96351	7.93672
GPBJDOFB_00930	lolD	GPBJDOFB_00930	protein_coding	CP006366.1	937430	938131	-	Lipoprotein-releasing system ATP-binding protein LolD	ab initio prediction:Prodigal:2.6,similar to AA sequence:UniProtKB:P75957	-0.212295	-0.527482	0.102892	5.22544	-1.45911	0.168898	0.287115	-6.13264	-1.15853	5.64886	5.80636	5.77034	5.21636	5.32368	5.51522	4.69243	4.65215	4.93264	4.78128	4.98186	5.3841
GPBJDOFB_00967	NA	GPBJDOFB_00967	protein_coding	CP006366.1	971015	972901	-	hypothetical protein	ab initio prediction:Prodigal:2.6	-0.340006	-0.845458	0.165446	5.72202	-1.45722	0.169412	0.287625	-6.24125	-1.26576	6.21991	6.36172	6.9009	5.82836	5.94911	5.76457	5.05158	4.56402	5.43599	5.40696	5.2932	5.88791
GPBJDOFB_01751	treR	GPBJDOFB_01751	protein_coding	CP006366.1	1735179	1735892	+	HTH-type transcriptional regulator TreR	ab initio prediction:Prodigal:2.6,similar to AA sequence:UniProtKB:P39796	0.285987	-0.139924	0.711897	5.12769	1.45461	0.170122	0.288553	-6.10382	1.21924	5.67631	5.8264	5.58313	4.85218	5.24585	5.2497	4.61336	5.02104	5.06936	4.41985	4.5761	5.39897
GPBJDOFB_01468	uvrA	GPBJDOFB_01468	protein_coding	CP006366.1	1451698	1454526	-	UvrABC system protein A	ab initio prediction:Prodigal:2.6,similar to AA sequence:UniProtKB:P63383	0.185727	-0.0917208	0.463176	8.40148	1.45015	0.171339	0.290338	-6.79993	1.13739	8.14085	8.95986	8.33557	8.41916	8.19973	8.34502	8.47847	8.52928	8.46379	8.297	8.29351	8.35547
GPBJDOFB_00829	guaC	GPBJDOFB_00829	protein_coding	CP006366.1	832191	833174	+	GMP reductase	ab initio prediction:Prodigal:2.6,similar to AA sequence:UniProtKB:Q81JJ9	0.254638	-0.126003	0.635279	5.16766	1.44919	0.171601	0.290504	-6.13009	1.19304	5.44515	6.04248	5.75703	5.12907	4.95115	5.01786	4.95867	5.08576	4.91533	4.80506	4.5761	5.32821
GPBJDOFB_01587	NA	GPBJDOFB_01587	tRNA	CP006366.1	1548754	1548839	-	tRNA-Leu(aag)	COORDINATES:profile:Aragorn:1.2	-0.502912	-1.25554	0.249721	4.29509	-1.44753	0.172058	0.290998	-5.78861	-1.41707	4.71273	4.8698	5.56414	4.62432	4.95115	4.65429	2.96186	2.90923	3.95258	3.84766	3.68301	4.8103
GPBJDOFB_01775	argS	GPBJDOFB_01775	protein_coding	CP006366.1	1757691	1759382	+	Arginine--tRNA ligase	ab initio prediction:Prodigal:2.6,similar to AA sequence:UniProtKB:Q54869	0.105327	-0.0525986	0.263252	8.77825	1.44479	0.172812	0.291992	-6.76625	1.07574	7.9412	7.82959	7.75326	8.69111	8.70407	8.55638	9.47274	9.3631	9.31013	9.27712	9.28646	9.15377
GPBJDOFB_00748	NA	GPBJDOFB_00748	protein_coding	CP006366.1	744478	746130	-	hypothetical protein	ab initio prediction:Prodigal:2.6	-0.113585	-0.284089	0.0569189	7.46496	-1.44313	0.173271	0.292488	-6.79314	-1.08191	6.97435	6.80131	7.01992	7.65537	7.72424	7.7473	7.5516	7.42239	7.63374	7.81632	7.61112	7.62189
GPBJDOFB_00298	ktrB	GPBJDOFB_00298	protein_coding	CP006366.1	281009	282400	-	Ktr system potassium uptake protein B	ab initio prediction:Prodigal:2.6,similar to AA sequence:UniProtKB:O32081	-0.112952	-0.282834	0.0569296	7.7633	-1.44034	0.174042	0.293509	-6.81063	-1.08144	7.35037	6.95873	7.04204	8.36861	8.21683	8.16825	7.79856	7.75814	7.80646	7.95475	7.89679	7.84013
GPBJDOFB_00341	fhuD	GPBJDOFB_00341	protein_coding	CP006366.1	321347	322279	-	Iron(3+)-hydroxamate-binding protein FhuD	ab initio prediction:Prodigal:2.6,similar to AA sequence:UniProtKB:P37580	0.234033	-0.118167	0.586233	5.19559	1.43948	0.174281	0.293631	-6.15481	1.17612	5.61279	5.87393	5.86335	5.21636	5.03066	5.17021	5.24235	4.80094	5.03771	4.43008	4.78255	5.28616
GPBJDOFB_00555	yvcJ	GPBJDOFB_00555	protein_coding	CP006366.1	539228	540118	+	Nucleotide-binding protein YvcJ	ab initio prediction:Prodigal:2.6,similar to AA sequence:UniProtKB:O06973	0.107411	-0.0549978	0.26982	6.43536	1.43271	0.176172	0.296534	-6.63852	1.07729	6.04146	6.20436	6.30187	6.40777	6.41393	6.36815	6.62247	6.58935	6.6333	6.66588	6.45504	6.52069
GPBJDOFB_00460	NA	GPBJDOFB_00460	protein_coding	CP006366.1	439964	440836	-	hypothetical protein	ab initio prediction:Prodigal:2.6	-0.151479	-0.380766	0.0778085	7.47059	-1.43117	0.176604	0.296978	-6.76696	-1.11071	7.83475	7.41798	7.38589	7.69947	7.83026	7.94027	7.30092	7.08114	7.10352	7.46968	7.22864	7.35452
GPBJDOFB_00311	murC_1	GPBJDOFB_00311	protein_coding	CP006366.1	296396	297724	+	UDP-N-acetylmuramate--L-alanine ligase	ab initio prediction:Prodigal:2.6,similar to AA sequence:UniProtKB:P65475	0.119008	-0.0621007	0.300116	8.41016	1.42349	0.178771	0.300335	-6.82088	1.08599	7.63744	7.16275	7.29095	8.57205	8.6243	8.53518	8.99402	8.85707	8.9278	8.82628	8.82619	8.6679
GPBJDOFB_00368	NA	GPBJDOFB_00368	protein_coding	CP006366.1	352616	353368	-	Epidermal cell differentiation inhibitor	ab initio prediction:Prodigal:2.6,similar to AA sequence:UniProtKB:P24121	0.208246	-0.109708	0.5262	6.39429	1.41883	0.180098	0.302156	-6.6021	1.15528	6.35219	6.5439	6.52835	6.05681	6.70801	6.37907	6.63053	6.26066	6.46106	6.30362	6.1882	6.31912
GPBJDOFB_00819	prs2	GPBJDOFB_00819	protein_coding	CP006366.1	822311	823291	-	Ribose-phosphate pyrophosphokinase 2	ab initio prediction:Prodigal:2.6,similar to AA sequence:UniProtKB:Q5XC85	-0.103491	-0.261541	0.0545598	7.54722	-1.41848	0.180198	0.302156	-6.84279	-1.07437	6.48005	6.19339	6.10316	7.94156	8.12471	8.10963	7.93081	7.87721	7.88341	8.01207	8.01445	7.89624
GPBJDOFB_01628	NA	GPBJDOFB_01628	protein_coding	CP006366.1	1591033	1591368	+	hypothetical protein	ab initio prediction:Prodigal:2.6	-0.201283	-0.510661	0.108095	5.81162	-1.40941	0.182805	0.306238	-6.48059	-1.14972	5.77026	5.16332	5.05638	6.39785	6.24419	6.03004	5.88146	5.78965	5.53377	5.98413	5.85039	6.03798
GPBJDOFB_01236	lon	GPBJDOFB_01236	protein_coding	CP006366.1	1208228	1209265	-	Lon protease	ab initio prediction:Prodigal:2.6,protein motif:HAMAP:MF_01973	-0.0850514	-0.216341	0.0462386	7.09617	-1.40336	0.184561	0.308886	-6.82739	-1.06073	6.58514	6.47485	6.50465	7.07171	7.08847	6.99409	7.41606	7.333	7.36177	7.52084	7.44888	7.35452
GPBJDOFB_00526	femB	GPBJDOFB_00526	protein_coding	CP006366.1	505725	506960	-	Aminoacyltransferase FemB	ab initio prediction:Prodigal:2.6,similar to AA sequence:UniProtKB:Q2FYR1	-0.12316	-0.313602	0.0672809	6.28707	-1.40097	0.185259	0.30976	-6.6207	-1.08912	6.20113	6.29344	6.38644	6.28662	6.17937	6.36815	6.21716	6.37299	6.12941	6.30084	6.37462	6.33467
GPBJDOFB_01100	NA	GPBJDOFB_01100	protein_coding	CP006366.1	1088206	1088661	+	hypothetical protein	ab initio prediction:Prodigal:2.6	0.353494	-0.19775	0.904737	3.83763	1.38917	0.188733	0.31527	-5.83429	1.27765	4.5271	4.25276	4.70078	3.68679	4.06506	3.40468	3.70393	3.32128	4.02969	3.61634	3.26032	3.4828
GPBJDOFB_00056	purF	GPBJDOFB_00056	protein_coding	CP006366.1	40757	42211	+	Amidophosphoribosyltransferase	ab initio prediction:Prodigal:2.6,similar to AA sequence:UniProtKB:P99164	0.297593	-0.167764	0.76295	6.15003	1.38533	0.189876	0.316579	-6.5411	1.22909	6.79283	6.8978	6.72063	5.78714	5.9285	5.94808	6.82731	5.92258	5.79586	5.47771	5.8972	5.80473
GPBJDOFB_01027	NA	GPBJDOFB_01027	protein_coding	CP006366.1	1008876	1009769	+	hypothetical protein	ab initio prediction:Prodigal:2.6	-0.137858	-0.353339	0.077624	8.49159	-1.38592	0.1897	0.316579	-6.87835	-1.10027	8.11673	7.73206	7.55504	8.74544	8.94629	8.81846	8.62273	8.64612	8.54998	8.87811	8.72694	8.5612
GPBJDOFB_00410	NA	GPBJDOFB_00410	protein_coding	CP006366.1	387718	387894	+	hypothetical protein	ab initio prediction:Prodigal:2.6	-4.72715	-12.1328	2.67855	2.8616	-1.38277	0.190641	0.317554	-5.71527	-26.4859	3.0816	2.49735	2.89863	2.448	2.26899	2.66771	1.63354	1.48222	2.18705	1.71169	8.98901	2.47346
GPBJDOFB_00469	bacE_1	GPBJDOFB_00469	protein_coding	CP006366.1	449648	450856	+	Putative bacilysin exporter BacE	ab initio prediction:Prodigal:2.6,similar to AA sequence:UniProtKB:P39642	-0.143202	-0.367747	0.0813439	6.12363	-1.38153	0.191012	0.317873	-6.55883	-1.10435	6.89481	6.77061	6.45399	5.88629	5.96943	5.78524	5.91812	5.87454	5.8756	5.94185	6.05003	6.0631
GPBJDOFB_00478	NA	GPBJDOFB_00478	protein_coding	CP006366.1	455122	455574	+	hypothetical protein	ab initio prediction:Prodigal:2.6	-0.242958	-0.628485	0.142568	4.61561	-1.3652	0.195962	0.325802	-6.05228	-1.18342	5.4268	5.35286	5.50962	4.79283	4.71163	4.38856	3.83517	3.98472	4.25744	4.14961	4.27559	4.70253
GPBJDOFB_00357	NA	GPBJDOFB_00357	protein_coding	CP006366.1	334733	335122	-	hypothetical protein	ab initio prediction:Prodigal:2.6	-0.177882	-0.460642	0.104879	5.2936	-1.3628	0.196698	0.326719	-6.40712	-1.13122	4.5271	4.83066	4.88951	5.97574	5.56711	5.75622	5.17235	5.3545	5.2869	5.48264	5.51094	5.16957
GPBJDOFB_00512	lysS	GPBJDOFB_00512	protein_coding	CP006366.1	489267	490760	-	Lysine--tRNA ligase	ab initio prediction:Prodigal:2.6,similar to AA sequence:UniProtKB:Q97RS9	0.117545	-0.0696835	0.304774	8.48614	1.36004	0.197547	0.327205	-6.89918	1.08489	7.86828	7.67795	7.5121	8.42589	8.33664	8.53335	9.00761	9.02946	8.98596	8.81948	8.95938	8.67759
GPBJDOFB_00513	yfnB	GPBJDOFB_00513	protein_coding	CP006366.1	490934	491836	+	Putative HAD-hydrolase YfnB	ab initio prediction:Prodigal:2.6,similar to AA sequence:UniProtKB:O06480	0.152036	-0.090125	0.394197	5.84357	1.36007	0.197538	0.327205	-6.48574	1.11114	6.1405	6.37538	6.31329	5.63069	5.77995	5.84553	5.69819	5.69945	5.71812	5.45284	5.50231	5.96656
GPBJDOFB_00726	glpE_1	GPBJDOFB_00726	protein_coding	CP006366.1	723631	724617	+	Thiosulfate sulfurtransferase GlpE	ab initio prediction:Prodigal:2.6,protein motif:HAMAP:MF_01009	0.100233	-0.0593762	0.259842	7.76542	1.36041	0.197431	0.327205	-6.91819	1.07195	6.84731	6.83984	6.81358	7.57728	7.49676	7.54279	8.50335	8.3635	8.39624	8.43739	8.33174	8.03521
GPBJDOFB_01361	NA	GPBJDOFB_01361	protein_coding	CP006366.1	1339546	1339890	-	hypothetical protein	ab initio prediction:Prodigal:2.6	-0.185082	-0.480627	0.110464	11.5333	-1.35662	0.198604	0.328646	-6.68662	-1.13688	9.65392	8.97436	9.18076	12.3581	12.3853	12.3668	12.2401	12.0834	12.1458	12.6099	12.287	12.1138
GPBJDOFB_01311	rsmB	GPBJDOFB_01311	protein_coding	CP006366.1	1287586	1288908	-	Ribosomal RNA small subunit methyltransferase B	ab initio prediction:Prodigal:2.6,similar to AA sequence:UniProtKB:P36929	0.0980772	-0.0591462	0.255301	8.14479	1.35135	0.200239	0.331041	-6.92606	1.07035	7.39706	7.37393	7.31386	8.20467	8.15519	8.03393	8.56611	8.63715	8.59372	8.65202	8.48846	8.32139
GPBJDOFB_00375	pgtP	GPBJDOFB_00375	protein_coding	CP006366.1	357945	359282	+	Phosphoglycerate transporter protein	ab initio prediction:Prodigal:2.6,similar to AA sequence:UniProtKB:P12681	-0.120123	-0.313036	0.0727891	6.78387	-1.34892	0.200999	0.331677	-6.80192	-1.08683	6.76935	6.95353	7.05162	6.54673	6.57377	6.49904	6.65245	6.66191	6.90587	6.89183	6.84272	7.05764
GPBJDOFB_00723	NA	GPBJDOFB_00723	tRNA	CP006366.1	721222	721296	+	tRNA-Gln(ttg)	COORDINATES:profile:Aragorn:1.2	-0.414218	-1.07922	0.250784	4.30211	-1.34935	0.200864	0.331677	-5.9403	-1.33258	4.4383	4.97099	5.55648	4.48128	4.71163	4.85534	3.49041	3.12992	3.78478	3.65174	3.82813	4.72631
GPBJDOFB_00387	NA	GPBJDOFB_00387	protein_coding	CP006366.1	369998	370351	-	hypothetical protein	ab initio prediction:Prodigal:2.6	-0.128523	-0.336085	0.0790392	6.20157	-1.34138	0.203368	0.334907	-6.71418	-1.09317	5.66461	5.34891	5.30531	6.66936	6.64876	6.55788	6.32035	6.10801	6.42482	6.49122	6.38873	6.49092
GPBJDOFB_00769	NA	GPBJDOFB_00769	protein_coding	CP006366.1	770542	771183	+	hypothetical protein	ab initio prediction:Prodigal:2.6	0.235742	-0.145104	0.616587	4.59704	1.34093	0.20351	0.334907	-6.07927	1.17751	5.20248	5.46667	5.5944	4.72301	4.54833	4.38856	4.42245	4.28039	4.27564	3.6863	4.12639	4.44985
GPBJDOFB_00991	NA	GPBJDOFB_00991	protein_coding	CP006366.1	991328	991513	+	hypothetical protein	ab initio prediction:Prodigal:2.6	-0.193022	-0.505072	0.119029	13.0833	-1.33998	0.203808	0.334907	-6.6432	-1.14315	11.0599	10.268	10.4756	14.7854	14.7987	14.7314	13.5116	13.2734	13.4144	13.7155	13.59	13.3755
GPBJDOFB_01153	NA	GPBJDOFB_01153	protein_coding	CP006366.1	1143482	1143745	-	hypothetical protein	ab initio prediction:Prodigal:2.6	3.02082	-1.86198	7.90363	2.87221	1.34021	0.203735	0.334907	-5.60559	8.11629	3.47	3.66568	3.51951	2.24155	1.61691	2.00029	1.18608	3.12992	7.89081	2.06678	1.40617	2.27277
GPBJDOFB_01549	recD2	GPBJDOFB_01549	protein_coding	CP006366.1	1509007	1511460	+	ATP-dependent RecD-like DNA helicase	ab initio prediction:Prodigal:2.6,similar to AA sequence:UniProtKB:Q9RT63	0.136764	-0.0843881	0.357916	7.43291	1.33967	0.203906	0.334907	-6.89434	1.09944	7.65133	7.70139	7.89749	7.41824	7.49396	7.3606	7.35782	7.40558	7.3892	6.87132	7.37048	7.27747
GPBJDOFB_01756	NA	GPBJDOFB_01756	protein_coding	CP006366.1	1739114	1739623	-	hypothetical protein	ab initio prediction:Prodigal:2.6	0.151326	-0.0942873	0.39694	5.34413	1.33469	0.205488	0.337191	-6.48478	1.11059	5.31651	5.48839	5.18621	4.97073	4.99146	4.97532	5.4386	5.81214	5.52998	5.42241	5.43138	5.56643
GPBJDOFB_00149	hslO	GPBJDOFB_00149	protein_coding	CP006366.1	115785	116657	-	33 kDa chaperonin	ab initio prediction:Prodigal:2.6,similar to AA sequence:UniProtKB:P99082	0.230349	-0.143774	0.604472	5.09351	1.3338	0.205772	0.337344	-6.35474	1.17312	5.20248	5.67044	5.47752	5.0678	4.7403	4.37771	5.35357	5.25481	5.12062	4.63857	5.07205	5.14626
GPBJDOFB_01365	NA	GPBJDOFB_01365	protein_coding	CP006366.1	1344191	1344724	-	hypothetical protein	ab initio prediction:Prodigal:2.6	-0.153105	-0.402176	0.0959652	8.81027	-1.33164	0.206461	0.337532	-6.91175	-1.11196	7.9412	7.35434	7.68373	9.00157	9.00012	8.91165	9.26823	9.26489	9.24088	9.6058	9.42212	9.02865
GPBJDOFB_01444	ykoD	GPBJDOFB_01444	protein_coding	CP006366.1	1418391	1419785	-	Putative HMP/thiamine import ATP-binding protein YkoD	ab initio prediction:Prodigal:2.6,similar to AA sequence:UniProtKB:O34362	0.0956451	-0.0599484	0.251239	7.10516	1.33165	0.206457	0.337532	-6.90364	1.06854	6.73993	6.75576	6.92937	6.94965	7.14673	7.0257	7.29713	7.34517	7.38607	7.29455	7.26861	7.1233
GPBJDOFB_01785	cadC	GPBJDOFB_01785	protein_coding	CP006366.1	1767404	1767742	+	Cadmium resistance transcriptional regulatory protein CadC	ab initio prediction:Prodigal:2.6,similar to AA sequence:UniProtKB:P20047	0.379251	-0.237322	0.995824	3.20516	1.33248	0.206193	0.337532	-5.73104	1.30067	4.28375	4.12915	3.71117	2.90568	2.41837	2.7029	3.10747	3.53726	2.80372	2.76116	2.56371	3.53759
GPBJDOFB_01162	NA	GPBJDOFB_01162	protein_coding	CP006366.1	1147334	1148749	-	hypothetical protein	ab initio prediction:Prodigal:2.6	-0.165193	-0.434164	0.103777	5.46832	-1.33048	0.206833	0.337827	-6.3249	-1.12132	6.34244	6.40233	6.35806	5.61364	5.45053	5.41267	4.94581	4.75524	4.95541	4.96842	5.00647	5.4088
GPBJDOFB_00420	citS	GPBJDOFB_00420	protein_coding	CP006366.1	393601	394935	+	Sensor protein CitS	ab initio prediction:Prodigal:2.6,similar to AA sequence:UniProtKB:O34427	0.351103	-0.22303	0.925236	6.79024	1.32477	0.208666	0.340505	-6.73936	1.27554	7.75518	7.5581	6.9732	6.97156	6.67127	6.58407	6.9024	7.06384	6.05494	6.57889	6.13897	6.23043
GPBJDOFB_01191	NA	GPBJDOFB_01191	protein_coding	CP006366.1	1164214	1164486	+	hypothetical protein	ab initio prediction:Prodigal:2.6	0.206308	-0.132082	0.544699	4.30302	1.32074	0.209967	0.341997	-6.1082	1.15373	4.26321	4.64971	4.59253	4.41394	4.44763	4.25268	4.2965	4.24303	4.37186	3.73663	4.21353	4.15504
GPBJDOFB_01604	garK	GPBJDOFB_01604	protein_coding	CP006366.1	1564149	1565291	-	Glycerate 2-kinase	ab initio prediction:Prodigal:2.6,similar to AA sequence:UniProtKB:P23524	0.186717	-0.119496	0.492929	5.97043	1.32092	0.209907	0.341997	-6.53892	1.13817	6.53033	6.64084	6.69817	6.02815	5.84298	5.95904	5.49703	5.58095	6.00672	5.48264	5.51523	5.8631
GPBJDOFB_00799	folK	GPBJDOFB_00799	protein_coding	CP006366.1	802340	802840	+	2-amino-4-hydroxy-6-hydroxymethyldihydropteridine pyrophosphokinase	ab initio prediction:Prodigal:2.6,similar to AA sequence:UniProtKB:P26281	0.137399	-0.0882746	0.363073	5.39118	1.31893	0.210555	0.342637	-6.50672	1.09992	5.21857	5.1452	5.02895	5.30399	5.39151	5.47507	5.55319	5.76351	5.49933	5.32708	5.49798	5.48976
GPBJDOFB_01394	trmB	GPBJDOFB_01394	protein_coding	CP006366.1	1369628	1370263	-	tRNA (guanine-N(7)-)-methyltransferase	ab initio prediction:Prodigal:2.6,similar to AA sequence:UniProtKB:P67506	0.168096	-0.108227	0.444419	6.2862	1.31783	0.210912	0.342902	-6.82493	1.12357	5.59647	5.2591	5.39827	6.19789	6.17588	6.07101	6.75179	6.79853	6.91895	7.19606	6.52058	6.54986
GPBJDOFB_01230	NA	GPBJDOFB_01230	protein_coding	CP006366.1	1202887	1203108	-	hypothetical protein	ab initio prediction:Prodigal:2.6	0.273397	-0.177739	0.724534	4.01653	1.31282	0.212546	0.344923	-5.97132	1.20865	4.35341	4.15655	4.27527	4.29064	4.09496	4.58996	4.13604	3.90326	3.56556	3.56155	3.48709	3.7841
GPBJDOFB_01252	msrAB_1	GPBJDOFB_01252	protein_coding	CP006366.1	1224727	1225833	-	Peptide methionine sulfoxide reductase MsrA/MsrB	ab initio prediction:Prodigal:2.6,similar to AA sequence:UniProtKB:P45213	-0.317046	-0.840133	0.206042	6.09936	-1.313	0.212486	0.344923	-6.55586	-1.24578	7.51792	6.67913	6.9009	5.85762	6.48057	5.74782	5.3389	5.53919	5.54131	5.49244	5.80902	6.28749
GPBJDOFB_00623	ppm1	GPBJDOFB_00623	protein_coding	CP006366.1	616028	616723	+	Polyprenol monophosphomannose synthase	ab initio prediction:Prodigal:2.6,similar to AA sequence:UniProtKB:A0QZ12	-0.233353	-0.619146	0.15244	5.16227	-1.31032	0.213365	0.345934	-6.34166	-1.17556	6.01714	5.56194	5.70944	4.9505	5.32368	4.77495	4.76739	4.88215	4.82551	4.65611	5.13479	5.34367
GPBJDOFB_00218	NA	GPBJDOFB_00218	protein_coding	CP006366.1	195278	195727	+	hypothetical protein	ab initio prediction:Prodigal:2.6	0.0990364	-0.0649205	0.262993	6.2158	1.30853	0.213953	0.346569	-6.78978	1.07106	5.35098	5.31284	5.1408	6.51953	6.55506	6.57935	6.5415	6.66544	6.52523	6.59034	6.46617	6.34239
GPBJDOFB_01713	licC	GPBJDOFB_01713	protein_coding	CP006366.1	1689930	1691234	-	Lichenan permease IIC component	ab initio prediction:Prodigal:2.6,similar to AA sequence:UniProtKB:P46317	-0.145333	-0.386504	0.095838	6.50994	-1.30544	0.214971	0.347897	-6.72422	-1.10599	6.6908	6.92726	6.96019	6.74176	6.6182	6.70399	6.03802	6.1002	6.24709	6.11673	6.2616	6.71348
GPBJDOFB_01504	hindIIIM	GPBJDOFB_01504	protein_coding	CP006366.1	1483121	1483885	-	Modification methylase HindIII	ab initio prediction:Prodigal:2.6,similar to AA sequence:UniProtKB:P43871	-0.138406	-0.368429	0.0916165	5.67374	-1.30348	0.21562	0.348629	-6.50557	-1.10069	6.43026	6.45108	6.22177	5.37147	5.3425	5.55908	5.39198	5.32799	5.40738	5.40177	5.52378	5.65582
GPBJDOFB_00443	NA	GPBJDOFB_00443	protein_coding	CP006366.1	417285	417950	-	Putative NAD(P)H nitroreductase	ab initio prediction:Prodigal:2.6,similar to AA sequence:UniProtKB:Q57431	-0.170671	-0.454651	0.113308	7.47967	-1.30194	0.216129	0.349131	-6.98641	-1.12558	6.5389	6.17341	6.28342	7.92352	8.2253	8.23963	7.79139	7.80054	7.55954	7.53513	8.03104	7.65428
GPBJDOFB_01091	pgdA	GPBJDOFB_01091	protein_coding	CP006366.1	1077390	1078664	-	Peptidoglycan-N-acetylglucosamine deacetylase	ab initio prediction:Prodigal:2.6,similar to AA sequence:UniProtKB:Q8DP63	-0.101546	-0.271058	0.0679654	8.42728	-1.29772	0.217531	0.351076	-6.98224	-1.07292	7.02402	6.87737	6.65934	9.1001	9.15939	9.14944	8.87237	8.69924	8.83839	9.0505	8.86917	8.82804
GPBJDOFB_01768	tag	GPBJDOFB_01768	protein_coding	CP006366.1	1749562	1750122	-	DNA-3-methyladenine glycosylase 1	ab initio prediction:Prodigal:2.6,similar to AA sequence:UniProtKB:P05100	0.596678	-0.401011	1.59437	4.9641	1.29558	0.218248	0.35191	-6.26628	1.51223	5.41754	5.38796	5.35033	4.71504	4.33938	6.34049	4.97773	4.72846	5.19424	3.87788	4.48271	4.75742
GPBJDOFB_00430	mutM	GPBJDOFB_00430	protein_coding	CP006366.1	404721	405548	+	Formamidopyrimidine-DNA glycosylase	ab initio prediction:Prodigal:2.6,similar to AA sequence:UniProtKB:P42371	0.225207	-0.152044	0.602457	4.92154	1.29321	0.21904	0.352864	-6.29681	1.16894	5.35583	5.80059	5.43217	4.83021	4.33938	4.8157	4.62146	4.97051	4.90951	4.59376	4.61662	4.77273
GPBJDOFB_00860	NA	GPBJDOFB_00860	protein_coding	CP006366.1	864557	864871	+	hypothetical protein	ab initio prediction:Prodigal:2.6	-0.514469	-1.37859	0.349652	2.90631	-1.28974	0.220205	0.353796	-5.68723	-1.42847	4.09909	4.0918	3.61114	3.0136	2.63738	1.81972	1.92304	3.19004	1.84087	2.47525	2.80727	3.36655
GPBJDOFB_00934	NA	GPBJDOFB_00934	protein_coding	CP006366.1	940237	940437	-	hypothetical protein	ab initio prediction:Prodigal:2.6	-0.197484	-0.52907	0.134103	12.9067	-1.29019	0.220056	0.353796	-6.72207	-1.1467	11.6246	10.8626	11.2541	14.1401	14.0763	13.9309	13.264	12.8982	13.0267	13.5186	13.1813	13.1027
GPBJDOFB_01426	hrcA	GPBJDOFB_01426	protein_coding	CP006366.1	1399158	1400192	-	Heat-inducible transcription repressor HrcA	ab initio prediction:Prodigal:2.6,similar to AA sequence:UniProtKB:P30727	-0.162809	-0.436279	0.11066	13.3628	-1.2897	0.22022	0.353796	-6.67844	-1.11946	10.6654	10.0538	10.1959	14.9994	15.0829	15.0643	14.1017	13.9592	13.9225	14.2162	14.1688	13.924
GPBJDOFB_01576	rnj1	GPBJDOFB_01576	protein_coding	CP006366.1	1536768	1538450	+	Ribonuclease J 1	ab initio prediction:Prodigal:2.6,similar to AA sequence:UniProtKB:Q8K5W8	0.135508	-0.0925729	0.363588	10.0041	1.28704	0.221115	0.354911	-6.87816	1.09848	9.07112	8.62275	8.54902	10.1554	10.2056	10.2184	10.7573	10.6044	10.547	10.5241	10.5206	10.2734
GPBJDOFB_00111	NA	GPBJDOFB_00111	tRNA	CP006366.1	86220	86292	+	tRNA-Gly(tcc)	COORDINATES:profile:Aragorn:1.2	-1.14418	-3.07365	0.785284	1.18563	-1.28462	0.221934	0.355727	-5.18924	-2.21021	0.387015	2.43905	3.79171	2.55903	1.53202	0.97172	0.896571	-0.839707	-0.341331	0.192313	1.07497	1.56423
GPBJDOFB_00142	pepA	GPBJDOFB_00142	protein_coding	CP006366.1	110580	111647	-	Glutamyl aminopeptidase	ab initio prediction:Prodigal:2.6,similar to AA sequence:UniProtKB:Q48677	-0.0938403	-0.252193	0.0645124	7.40241	-1.28375	0.222228	0.355727	-7.00498	-1.06721	6.73993	6.64246	6.79416	7.40715	7.38472	7.56328	7.57892	7.78356	7.65041	7.81045	7.76688	7.70702
GPBJDOFB_01241	NA	GPBJDOFB_01241	protein_coding	CP006366.1	1212723	1214054	-	Putative dipeptidase	ab initio prediction:Prodigal:2.6,similar to AA sequence:UniProtKB:Q5HF23	-0.153361	-0.41206	0.105339	8.85135	-1.28421	0.222074	0.355727	-6.98443	-1.11216	8.63369	7.99047	8.48182	8.76149	8.71495	8.75544	9.252	8.93709	8.99286	9.31867	9.14816	9.22956
GPBJDOFB_00973	NA	GPBJDOFB_00973	protein_coding	CP006366.1	980794	981018	-	hypothetical protein	ab initio prediction:Prodigal:2.6	-0.739519	-1.98888	0.509844	1.67124	-1.28227	0.222733	0.355889	-5.36622	-1.66962	2.70894	3.44647	2.34366	1.17338	1.13149	1.53732	0.665246	2.33022	-0.134881	1.04031	1.67536	2.13741
GPBJDOFB_01573	rimI	GPBJDOFB_01573	protein_coding	CP006366.1	1535127	1535582	-	N-alpha-acetyltransferase RimI	ab initio prediction:Prodigal:2.6,similar to AA sequence:UniProtKB:I6YG32	-0.237182	-0.637766	0.163401	4.7951	-1.28265	0.222604	0.355889	-6.45636	-1.17869	4.55272	4.61721	3.62586	4.39411	4.66256	4.79954	5.18881	5.17772	4.94975	5.44277	5.40386	4.72631
GPBJDOFB_01619	lacG	GPBJDOFB_01619	protein_coding	CP006366.1	1582416	1583822	-	6-phospho-beta-galactosidase	ab initio prediction:Prodigal:2.6,similar to AA sequence:UniProtKB:P11546	0.1323	-0.091595	0.356196	6.35795	1.28007	0.22348	0.35676	-6.68369	1.09604	6.85247	6.61475	6.73258	6.71404	6.74148	6.76353	6.1459	6.07119	5.93694	5.65393	5.92973	6.13889
GPBJDOFB_00971	NA	GPBJDOFB_00971	protein_coding	CP006366.1	976785	980408	-	hypothetical protein	ab initio prediction:Prodigal:2.6	-0.190214	-0.512724	0.132296	7.00217	-1.27767	0.224301	0.357423	-6.82393	-1.14093	8.00211	7.77172	7.90279	7.28997	7.13419	6.96177	6.19561	6.25598	6.62977	6.28119	6.60559	6.99539
GPBJDOFB_01231	dps	GPBJDOFB_01231	protein_coding	CP006366.1	1203232	1203759	-	DNA protection during starvation protein	ab initio prediction:Prodigal:2.6,similar to AA sequence:UniProtKB:Q9KWH3	-0.17556	-0.473088	0.121968	13.1216	-1.27825	0.224102	0.357423	-6.70934	-1.1294	10.778	10.1287	10.422	14.564	14.6237	14.6454	13.7656	13.4964	13.6234	14.0483	13.7456	13.6183
GPBJDOFB_00245	rsgA	GPBJDOFB_00245	protein_coding	CP006366.1	222955	223827	+	Small ribosomal subunit biogenesis GTPase RsgA	ab initio prediction:Prodigal:2.6,similar to AA sequence:UniProtKB:O34530	-0.0890943	-0.240462	0.0622735	7.91802	-1.27507	0.225189	0.358514	-7.02644	-1.0637	6.47336	6.56791	6.44779	8.88252	8.99518	9.05259	8.14485	8.00055	8.03871	8.25373	8.13025	8.02885
GPBJDOFB_01434	gatC_2	GPBJDOFB_01434	protein_coding	CP006366.1	1406300	1406602	-	Glutamyl-tRNA(Gln) amidotransferase subunit C	ab initio prediction:Prodigal:2.6,similar to AA sequence:UniProtKB:Q5XAC6	-0.190234	-0.514236	0.133768	5.093	-1.27192	0.226272	0.359588	-6.56228	-1.14095	4.56954	4.64327	3.7786	5.2107	5.11334	4.96086	5.43401	5.60324	5.24594	5.62304	5.65799	5.27545
GPBJDOFB_01712	cutC	GPBJDOFB_01712	protein_coding	CP006366.1	1687302	1689719	-	Choline trimethylamine-lyase	ab initio prediction:Prodigal:2.6,similar to AA sequence:UniProtKB:Q30W70	0.128008	-0.0899857	0.346002	7.01364	1.27207	0.226219	0.359588	-6.8713	1.09278	7.42738	7.60525	7.6427	7.05286	6.92954	7.06003	6.70488	6.67774	6.87485	6.57889	6.57712	7.03243
GPBJDOFB_00714	ung	GPBJDOFB_00714	protein_coding	CP006366.1	711213	711866	+	Uracil-DNA glycosylase	ab initio prediction:Prodigal:2.6,similar to AA sequence:UniProtKB:P39615	0.282468	-0.199343	0.764279	7.72689	1.27002	0.226926	0.360303	-7.00724	1.21627	8.44486	8.43042	7.23563	7.80836	7.91022	7.61269	7.45059	8.04056	7.65824	7.32503	7.51791	7.28816
GPBJDOFB_00239	nanA	GPBJDOFB_00239	protein_coding	CP006366.1	217092	218006	+	N-acetylneuraminate lyase	ab initio prediction:Prodigal:2.6,similar to AA sequence:UniProtKB:P0A6L4	0.200181	-0.14295	0.543313	5.5032	1.26381	0.229076	0.363064	-6.48455	1.14884	6.14892	6.1349	6.13952	5.25536	5.39151	5.61095	5.29397	5.31455	5.40738	4.57544	5.25776	5.50817
GPBJDOFB_01375	lacD1	GPBJDOFB_01375	protein_coding	CP006366.1	1353136	1354113	-	Tagatose 1,6-diphosphate aldolase 1	ab initio prediction:Prodigal:2.6,similar to AA sequence:UniProtKB:P63703	0.0930975	-0.0664073	0.252602	8.15065	1.26439	0.228873	0.363064	-7.0298	1.06666	7.54157	7.3573	7.31158	7.84717	7.91442	7.82821	8.66304	8.85397	8.68551	8.66236	8.66887	8.47376
GPBJDOFB_00572	NA	GPBJDOFB_00572	protein_coding	CP006366.1	557499	557957	-	hypothetical protein	ab initio prediction:Prodigal:2.6	0.187643	-0.135061	0.510347	5.46512	1.25964	0.230528	0.365011	-6.54713	1.1389	5.72967	5.67044	5.14592	5.18785	5.56711	5.57816	5.4882	5.45185	5.58941	5.53097	5.25776	5.3841
GPBJDOFB_00895	NA	GPBJDOFB_00895	protein_coding	CP006366.1	901063	901395	-	Glycine cleavage system H-like protein	ab initio prediction:Prodigal:2.6,similar to AA sequence:UniProtKB:P0DN69	-0.21754	-0.591847	0.156766	4.56464	-1.25902	0.230746	0.365011	-6.42374	-1.16275	3.81857	4.42785	4.70078	4.21354	3.6873	3.72874	4.82468	5.00439	4.85001	5.55455	5.00035	4.9649
GPBJDOFB_01271	NA	GPBJDOFB_01271	protein_coding	CP006366.1	1242501	1245917	-	Beta-galactosidase BoGH2A	ab initio prediction:Prodigal:2.6,similar to AA sequence:UniProtKB:A7LXS9	0.101655	-0.0733269	0.276638	8.0761	1.2585	0.230926	0.365011	-7.04497	1.073	8.38196	8.43556	8.5044	7.96444	7.71945	7.79292	8.0512	8.02963	8.12596	7.79371	8.00761	8.10641
GPBJDOFB_00431	coaE	GPBJDOFB_00431	protein_coding	CP006366.1	405545	406138	+	Dephospho-CoA kinase	ab initio prediction:Prodigal:2.6,similar to AA sequence:UniProtKB:P63831	0.218671	-0.158089	0.595431	4.81195	1.25732	0.231341	0.365341	-6.2451	1.16366	5.36067	5.74452	5.59065	4.79283	4.84078	4.56148	4.39435	4.57908	4.56186	4.16194	4.22406	4.93119
GPBJDOFB_00921	suhB	GPBJDOFB_00921	protein_coding	CP006366.1	928221	929009	-	Fructose-1,6-bisphosphatase/inositol-1-monophosphatase	ab initio prediction:Prodigal:2.6,similar to AA sequence:UniProtKB:O33832	0.115968	-0.0843044	0.316241	6.99968	1.2544	0.232364	0.366628	-7.0165	1.0837	6.35462	5.76543	6.05502	6.94114	7.13599	7.09191	7.59238	7.46762	7.4901	7.51244	7.39631	7.19323
GPBJDOFB_00184	NA	GPBJDOFB_00184	protein_coding	CP006366.1	155151	156506	+	hypothetical protein	ab initio prediction:Prodigal:2.6	-0.203663	-0.555893	0.148567	5.98045	-1.25258	0.233006	0.367312	-6.54083	-1.15162	6.56849	6.71027	6.59159	6.4683	6.57907	6.60049	5.16127	5.02654	5.49545	5.09599	5.47171	5.99621
GPBJDOFB_01124	NA	GPBJDOFB_01124	protein_coding	CP006366.1	1112566	1112844	+	hypothetical protein	ab initio prediction:Prodigal:2.6	-0.526069	-1.43683	0.384693	2.79815	-1.25128	0.233461	0.367701	-5.75409	-1.44	3.35826	4.20982	3.20348	2.66213	2.51	2.51769	2.02433	3.10931	2.02432	1.77728	3.26032	2.92092
GPBJDOFB_00136	NA	GPBJDOFB_00136	protein_coding	CP006366.1	105857	106141	+	hypothetical protein	ab initio prediction:Prodigal:2.6	0.473107	-0.354488	1.3007	1.99201	1.2384	0.238043	0.374583	-5.49277	1.3881	3.25803	2.82782	2.9925	1.83389	2.16006	1.37226	1.8696	2.43331	1.38449	0.808984	1.54703	1.41613
GPBJDOFB_00137	NA	GPBJDOFB_00137	protein_coding	CP006366.1	106134	106568	+	hypothetical protein	ab initio prediction:Prodigal:2.6	-0.326553	-0.898063	0.244957	3.24012	-1.23779	0.23826	0.37459	-5.78001	-1.25401	4.44743	4.48659	4.20838	3.33812	2.89702	3.36129	2.29143	2.88519	2.33327	2.51424	2.83501	3.28349
GPBJDOFB_00869	NA	GPBJDOFB_00869	protein_coding	CP006366.1	872034	872168	+	hypothetical protein	ab initio prediction:Prodigal:2.6	-0.548928	-1.51234	0.414484	1.04948	-1.2343	0.239513	0.376226	-5.35301	-1.463	1.34854	1.8615	0.758699	1.57673	1.13149	1.37226	0.534001	0.634224	0.713116	-0.0141381	1.61262	1.06466
GPBJDOFB_01238	rsmD	GPBJDOFB_01238	protein_coding	CP006366.1	1209733	1210272	-	Ribosomal RNA small subunit methyltransferase D	ab initio prediction:Prodigal:2.6,similar to AA sequence:UniProtKB:P0ADX9	-0.152507	-0.420786	0.115773	5.50873	-1.23145	0.24054	0.377502	-6.64724	-1.1115	5.20248	5.06072	5.11495	5.5568	5.77072	5.36952	5.55319	5.53919	5.54131	5.98759	5.57404	5.83421
GPBJDOFB_00882	NA	GPBJDOFB_00882	protein_coding	CP006366.1	884481	885914	-	hypothetical protein	ab initio prediction:Prodigal:2.6	0.319789	-0.24391	0.883487	6.01321	1.22895	0.241446	0.378588	-6.63177	1.24815	6.54529	6.54563	6.52443	5.9522	6.83082	5.87283	5.42013	5.91072	5.83934	5.62304	5.30812	5.78599
GPBJDOFB_00216	gtaB_1	GPBJDOFB_00216	protein_coding	CP006366.1	193032	193931	-	UTP--glucose-1-phosphate uridylyltransferase	ab initio prediction:Prodigal:2.6,similar to AA sequence:UniProtKB:Q05852	0.107826	-0.08235	0.298001	7.14068	1.22825	0.241702	0.378651	-7.06284	1.0776	6.21991	6.23895	6.07393	7.1477	7.27145	7.2325	7.81367	7.6869	7.56602	7.5714	7.62906	7.23665
GPBJDOFB_01721	pbpF_2	GPBJDOFB_01721	protein_coding	CP006366.1	1695458	1697794	-	Penicillin-binding protein 1F	ab initio prediction:Prodigal:2.6,similar to AA sequence:UniProtKB:P38050	-0.102691	-0.284628	0.0792467	9.41709	-1.22272	0.243712	0.381462	-7.0204	-1.07377	8.29169	8.01562	8.35392	10.078	10.1553	10.0474	9.72441	9.59179	9.59678	9.80125	9.73352	9.6154
GPBJDOFB_01278	bglK_2	GPBJDOFB_01278	protein_coding	CP006366.1	1253654	1254532	+	Beta-glucoside kinase	ab initio prediction:Prodigal:2.6,similar to AA sequence:UniProtKB:Q93LQ8	0.11384	-0.0880663	0.315747	7.24992	1.22142	0.244188	0.381869	-7.08729	1.08211	6.38107	6.61475	6.86257	6.54449	6.31577	6.49403	8.19119	7.90662	7.943	7.88487	7.85675	8.00393
GPBJDOFB_00450	NA	GPBJDOFB_00450	protein_coding	CP006366.1	426224	427042	+	hypothetical protein	ab initio prediction:Prodigal:2.6	-0.203217	-0.565626	0.159192	5.2025	-1.21473	0.246643	0.384204	-6.40648	-1.15126	6.02935	5.97741	6.11103	5.12306	4.97547	5.38586	4.66132	4.54111	4.78795	4.56619	4.87231	5.39897
GPBJDOFB_01048	NA	GPBJDOFB_01048	protein_coding	CP006366.1	1033758	1033910	-	hypothetical protein	ab initio prediction:Prodigal:2.6	-0.300072	-0.834512	0.234368	3.05936	-1.21631	0.24606	0.384204	-5.8445	-1.23121	3.91387	3.76395	3.6973	2.66213	2.71645	3.17335	2.77104	2.33022	2.82859	2.51424	3.01559	3.32562
GPBJDOFB_01232	NA	GPBJDOFB_01232	protein_coding	CP006366.1	1203987	1204613	+	hypothetical protein	ab initio prediction:Prodigal:2.6	0.277209	-0.21722	0.771638	4.31397	1.21457	0.246702	0.384204	-6.16181	1.21185	5.19708	5.28001	5.54491	3.84123	3.95524	4.15441	3.71911	4.02929	4.35483	3.36224	3.81426	4.51502
GPBJDOFB_01283	mngB	GPBJDOFB_01283	protein_coding	CP006366.1	1260829	1263534	+	Mannosylglycerate hydrolase	ab initio prediction:Prodigal:2.6,similar to AA sequence:UniProtKB:P54746	-0.0972603	-0.270736	0.0762156	9.78661	-1.21455	0.246709	0.384204	-7.01757	-1.06974	9.31417	8.95109	9.11707	10.2859	10.3619	10.3964	9.86353	9.82237	9.74276	9.88406	9.93224	9.76784
GPBJDOFB_01631	NA	GPBJDOFB_01631	protein_coding	CP006366.1	1593698	1593904	-	hypothetical protein	ab initio prediction:Prodigal:2.6	-0.335412	-0.933743	0.26292	3.02519	-1.21438	0.246771	0.384204	-5.7792	-1.26174	3.57372	4.04371	3.83036	3.35873	2.79141	3.40468	2.16405	2.29415	2.61644	2.39395	2.77898	3.05217
GPBJDOFB_01430	NA	GPBJDOFB_01430	protein_coding	CP006366.1	1402725	1402964	-	hypothetical protein	ab initio prediction:Prodigal:2.6	0.272848	-0.214124	0.75982	4.60823	1.21376	0.246997	0.384218	-6.28712	1.20819	4.81504	5.12222	5.18123	4.58113	4.3885	4.58996	4.57214	4.00718	4.88007	4.48018	4.10376	4.57736
GPBJDOFB_00865	citN	GPBJDOFB_00865	protein_coding	CP006366.1	868292	869698	-	Citrate transporter	ab initio prediction:Prodigal:2.6,similar to AA sequence:UniProtKB:P42308	-0.343959	-0.961445	0.273528	6.1033	-1.20669	0.249616	0.38795	-6.63024	-1.26923	6.78745	6.90186	7.26532	6.14251	6.9664	6.14325	5.17235	5.02104	5.58941	5.40177	5.59853	6.2497
GPBJDOFB_01073	msrR	GPBJDOFB_01073	protein_coding	CP006366.1	1056445	1057896	-	Regulatory protein MsrR	ab initio prediction:Prodigal:2.6,similar to AA sequence:UniProtKB:Q7BHL7	0.360304	-0.288175	1.00878	7.68664	1.20362	0.25076	0.389384	-7.0363	1.2837	8.71534	8.28803	8.54708	8.18027	8.28326	7.0668	7.50198	7.64456	7.0933	7.1673	7.02841	6.72336
GPBJDOFB_00174	ntpC	GPBJDOFB_00174	protein_coding	CP006366.1	143315	144313	+	V-type sodium ATPase subunit C	ab initio prediction:Prodigal:2.6,similar to AA sequence:UniProtKB:P43456	-0.210372	-0.589318	0.168573	5.40981	-1.20263	0.251133	0.389621	-6.47732	-1.15699	6.29517	6.19779	6.07929	5.47421	5.48481	5.36404	4.48598	4.7352	5.17497	5.13405	4.95682	5.53535
[truncated: 627 more rows]
